# Supplementary material for: Organic Nitrogen-Driven Stimulation of Arbuscular Mycorrhizal Fungal Hyphae Correlates with Abundance of Ammonia Oxidizers
Source: Front Microbiol. 2016 May 12;7:711. doi: 10.3389/fmicb.2016.00711 (PMC4863899; doi:10.3389/fmicb.2016.00711)
Supplement: Supplementary file 2 [file Data_Sheet_1.XLS]

## Sheet: legends
Table S4 | Abundances (read frequencies) and BLAST identification of non‑singleton clusters (Clust.No., operational taxonomic units) of Eubacteria and fungi obtained through 454-sequencing of 12 root-free patche samples from pots inoculated with Rhizophagus (INT) or Claroideoglomus (CLA). Quality of the samples with respect to soil amendment is provided ("control" stands for the non-amended contr…
Table S5 | Bacterial and fungal taxa suggested to have either significantly (p<0.05) positive (highlighted in green) or significantly negative (highlighted in red) correlation of their abundance (as per 454 amplicon-sequencing data) in the different soil patches, with the arbuscular mycorrhizal (AM) fungal growth response to patch amendment (determined by real-time quantitative PCR and subsequent…

## Sheet: Table S4 - Eubacteria
Clust.No.	1	2	3	4	5	6	7	8	9	10	11	12			BLAST best hit
	CLA-chitin	CLA-albumin	CLA-clover	CLA-control	INT-cellulose	INT-chitin	INT-albumin	INT-DNA	INT-phytate	INT-phosphate	INT-clover	INT-control			Accession	Description	E value	Max score	Total score	Query from	Query to	Hit from	Hit to	Identity	Positive	Similarity[%]	Coverage[%]
0039	1694	285	584	220	999	889	194	32	1	5	572	39	5514		JX848548	Chloroflexi bacterium JKG5 16S ribosomal RNA gene, partial sequence	2.94401e-138	500.819	554	10	400	443	833	350	350	89.5141	87.5
0004	907	182	404	181	613	602	140	22	1	2	488	30	3572		JX848548	Chloroflexi bacterium JKG5 16S ribosomal RNA gene, partial sequence	2.75489e-151	544.1	602	12	400	1045	657	354	354	91.0026	88.5
0008	1103	47	63	652	12	226	39	74	46	82	45	285	2674		AB626815	Beta proteobacterium IN5 gene for 16S ribosomal RNA, partial sequence	0	697.387	772	12	400	478	866	388	388	99.7429	97
0269	87	315	202	921	15	50	157	74	64	87	152	454	2578		DQ442518	Streptomyces libani subsp. libani strain NRRL B-3446T 16S ribosomal RNA gene, partial sequence	0	700.993	776	8	400	472	864	391	391	99.4911	97.75
0001	16	1227	72	72	42	4	512	303	109	147	43	22	2569		JX949543	Flavisolibacter sp. MDT2-37 16S ribosomal RNA gene, partial sequence	0	666.729	738	12	400	458	846	381	381	97.9434	95.25
0003	9	1153	38	53	51	7	455	229	85	131	40	18	2269		KC505149	Sediminibacterium sp. JJ2209 16S ribosomal RNA gene, partial sequence	0	654.106	724	9	400	1055	664	380	380	96.9388	95
0007	88	609	233	270	10	33	324	155	40	85	144	142	2133		KF479594	Massilia sp. B48 16S ribosomal RNA gene, partial sequence	0	699.19	774	6	400	496	890	392	392	99.2405	98
0030	56	269	128	598	19	38	132	62	52	56	127	298	1835		AB847921	Arthrobacter sp. DSD2 gene for 16S rRNA, partial sequence	0	697.387	772	12	400	1032	644	388	388	99.7429	97
0060	41	138	88	147	57	25	81	201	239	534	83	123	1757		AJ242834	Thermophilic bacterium JA2 16S rRNA gene	1.25293e-117	432.291	478	12	400	466	854	332	332	85.347	83
0002	0	467	160	194	5	6	265	137	29	51	122	175	1611		KF591403	Massilia sp. DK4 16S ribosomal RNA gene, partial sequence	0	697.387	772	12	400	1088	700	388	388	99.7429	97
0005	68	53	47	690	12	65	14	58	44	55	59	323	1488		GQ355286	Herbaspirillum sp. GT-L15 16S ribosomal RNA gene, partial sequence	0	697.387	772	12	400	1086	698	388	388	99.7429	97
0019	1079	31	45	94	1	153	2	2	8	14	13	25	1467		AB769222	Herbaspirillum sp. UKPF57b gene for 16S rRNA, partial sequence	0	670.336	742	12	400	1054	666	382	382	98.2005	95.5
0095	101	611	27	13	0	64	212	234	4	11	17	9	1303		EF175101	Nitrosospira sp. EnI299 16S ribosomal RNA gene, partial sequence	0	697.387	772	12	400	1042	654	388	388	99.7429	97
0077	45	119	56	176	40	32	58	142	143	282	77	60	1230		NR_074955	Desulfobacca acetoxidans DSM 11109 strain DSM 11109 16S ribosomal RNA, complete sequence	1.74006e-128	468.359	518	12	400	1125	737	337	337	86.6324	84.25
0067	91	541	28	24	0	46	189	245	7	9	17	6	1203		AY123813	Nitrosospira sp. Nsp65 16S ribosomal RNA gene, partial sequence	0	699.19	774	9	400	481	872	390	390	99.4898	97.5
0037	21	67	83	97	13	22	10	37	100	265	38	49	802		FR750295	Ramlibacter sp. MH6-3 partial 16S rRNA gene, isolate MH6-3	0	697.387	772	12	400	461	849	388	388	99.7429	97
0024	23	23	45	401	4	15	18	8	5	12	42	181	777		HE793518	Arthrobacter sp. S3A partial 16S rRNA gene, isolate S3A	0	697.387	772	12	400	969	581	388	388	99.7429	97
0032	19	101	40	159	2	8	39	20	123	39	22	125	697		AY234519	Bacterium Ellin5102 16S ribosomal RNA gene, partial sequence	1.98016e-178	634.269	702	12	400	1091	703	374	374	96.144	93.5
0042	15	48	83	98	27	19	22	32	118	98	39	61	660		HM156151	Caenimonas sp. TSX9-5 16S ribosomal RNA gene, partial sequence	0	697.387	772	12	400	1040	652	388	388	99.7429	97
0006	53	92	172	72	3	21	23	1	7	16	120	65	645		KC134364	Lysobacter daejeonensis strain HME8633 16S ribosomal RNA gene, partial sequence	0	697.387	772	12	400	1051	663	388	388	99.7429	97
0289	70	4	46	7	8	97	1	2	288	9	42	9	583		FJ654261	Bacterium D29 16S ribosomal RNA gene, partial sequence	0	699.19	774	11	400	500	889	389	389	99.7436	97.25
0010	71	105	108	83	7	23	38	11	10	5	84	21	566		AB682650	Parasegetibacter luojiensis gene for 16S rRNA, partial sequence, strain: NBRC 107672	0	697.387	772	12	400	1084	696	388	388	99.7429	97
0014	3	51	18	90	30	23	20	48	96	95	33	58	565		HM156151	Caenimonas sp. TSX9-5 16S ribosomal RNA gene, partial sequence	0	697.387	772	12	400	440	828	388	388	99.7429	97
0044	12	89	60	48	50	6	54	58	29	75	38	17	536		JX848548	Chloroflexi bacterium JKG5 16S ribosomal RNA gene, partial sequence	5.6883e-122	446.718	494	11	400	444	833	333	333	85.3846	83.25
0023	29	14	61	38	7	53	6	141	49	20	70	44	532		JN650585	Methylibium sp. LCB69 16S ribosomal RNA gene, partial sequence	0	697.387	772	12	400	1026	638	388	388	99.7429	97
0056	44	82	106	121	0	30	26	10	0	11	63	35	528		AB682650	Parasegetibacter luojiensis gene for 16S rRNA, partial sequence, strain: NBRC 107672	0	697.387	772	12	400	487	875	388	388	99.7429	97
0022	6	100	97	2	22	9	92	67	8	7	114	4	528		FR877689	Nocardioides albus partial 16S rRNA gene, strain BD12OL1-R20	0	697.387	772	12	400	431	819	388	388	99.7429	97
0137	69	2	46	1	15	69	4	3	270	0	41	6	526		NR_044309	Steroidobacter denitrificans strain FS 16S ribosomal RNA, partial sequence &gt;gi|156707997|gb|EF605262.1| Steroidobacter denitrificans strain FS 16S ribosomal RNA gene, partial sequence	0	686.566	760	12	400	1090	701	387	387	99.4859	96.75
0083	0	104	10	8	5	0	22	326	8	25	7	6	521		KC788073	Nocardioides ganghwensis strain E72 ZT-13-4 16S ribosomal RNA gene, partial sequence	0	697.387	772	12	400	372	760	388	388	99.7429	97
0029	3	70	154	87	0	11	18	6	2	14	116	28	509		KC134364	Lysobacter daejeonensis strain HME8633 16S ribosomal RNA gene, partial sequence	0	697.387	772	12	400	451	839	388	388	99.7429	97
0015	1	49	20	40	10	6	31	37	79	171	17	26	487		KF265343	Bacillus sp. SGD-D-12-16S 16S ribosomal RNA gene, partial sequence	0	697.387	772	12	400	501	889	388	388	99.7429	97
0043	2	133	65	0	10	9	93	44	4	6	106	5	477		KC602253	Bacterium JP17 16S ribosomal RNA gene, partial sequence	0	697.387	772	12	400	1033	645	388	388	99.7429	97
0567	23	25	22	26	53	9	27	52	50	160	6	15	468		GU295962	Niastella sp. JCN-23 16S ribosomal RNA gene, partial sequence	0	695.583	770	8	400	462	854	390	390	99.2366	97.5
0012	5	54	20	35	16	2	26	33	73	123	20	22	429		KC870060	Bacillus sp. EF3 16S ribosomal RNA gene, partial sequence	0	697.387	772	12	400	1100	712	388	388	99.7429	97
0009	0	51	9	1	8	9	20	17	76	164	21	41	417		AM411936	Ramlibacter sp. P-8 partial 16S rRNA gene, strain P-8	0	666.729	738	12	400	1082	694	381	381	97.9434	95.25
0063	35	6	59	36	5	27	19	90	20	32	46	34	409		KF551137	Rhizobacter sp. PLGR-1 16S ribosomal RNA gene, partial sequence	0	697.387	772	12	400	454	842	388	388	99.7429	97
0112	4	80	35	27	35	3	37	42	26	49	30	22	390		JX848548	Chloroflexi bacterium JKG5 16S ribosomal RNA gene, partial sequence	3.82936e-143	517.05	572	12	400	1045	657	348	348	89.4602	87
0109	4	30	3	8	2	1	15	285	9	10	2	4	373		KF641678	Actinobacterium F3H1_a10 16S ribosomal RNA gene, partial sequence	0	697.387	772	12	400	1039	651	388	388	99.7429	97
0506	16	71	101	0	16	24	36	7	9	17	73	1	371		KF318391	Lentzea violacea strain T-9 16S ribosomal RNA gene, partial sequence	0	697.387	772	12	400	1053	665	388	388	99.7429	97
0031	0	31	4	23	54	9	10	47	55	116	9	11	369		AM411962	Sphingobacterium sp. P-38 partial 16S rRNA gene, strain P-38	0	675.746	748	12	400	1083	695	383	383	98.4576	95.75
0144	11	27	17	43	5	6	30	27	132	24	5	32	359		FN554387	Bacteroidetes bacterium CHC2 partial 16S rRNA gene, strain CHC2	6.47317e-172	612.628	678	12	400	501	889	369	369	94.8586	92.25
0018	10	58	16	114	0	4	20	5	54	11	9	54	355		AY960779	Bacterium Ellin516 16S ribosomal RNA gene, partial sequence	4.08501e-168	600.005	664	11	400	503	892	367	367	94.1026	91.75
0566	43	17	77	60	11	13	7	7	4	6	51	25	321		AB079645	Green non-sulfur bacterium B1-5 gene for 16S ribosomal RNA, partial sequence	1.33658e-142	515.246	570	12	400	1038	649	351	351	90.2314	87.75
0072	20	22	9	37	6	5	21	33	124	11	8	23	319		FN554387	Bacteroidetes bacterium CHC2 partial 16S rRNA gene, strain CHC2	6.91143e-178	632.465	700	12	400	1096	707	375	375	96.401	93.75
0011	2	3	6	77	3	12	11	6	17	33	14	134	318		AB626815	Beta proteobacterium IN5 gene for 16S ribosomal RNA, partial sequence	0	688.37	762	12	400	1078	690	386	386	99.2288	96.5
0120	27	74	85	0	13	10	28	11	5	13	47	0	313		KF318391	Lentzea violacea strain T-9 16S ribosomal RNA gene, partial sequence	0	697.387	772	12	400	455	843	388	388	99.7429	97
0113	13	9	9	38	15	4	8	28	48	86	10	31	299		AY960780	Bacterium Ellin517 16S ribosomal RNA gene, partial sequence	0	672.139	744	11	400	487	876	383	383	98.2051	95.75
0134	7	64	7	6	40	2	26	35	45	48	4	6	290		DQ232757	Filamentous bacterium EU25 16S ribosomal RNA gene, partial sequence	5.3323e-097	363.763	402	9	400	153	550	321	321	81.8878	80.25
0057	106	10	20	4	2	65	5	27	18	12	8	3	280		AB856294	Streptomyces sp. A42 gene for 16S ribosomal RNA, partial sequence	0	697.387	772	12	400	476	864	388	388	99.7429	97
0185	30	15	65	57	3	18	7	1	1	2	66	11	276		AB079645	Green non-sulfur bacterium B1-5 gene for 16S ribosomal RNA, partial sequence	1.09713e-143	518.853	574	11	400	435	824	349	349	89.4872	87.25
0198	1	154	11	7	2	0	46	19	6	15	11	3	275		AY056829	Bifissio spartinae 16S ribosomal RNA gene, partial sequence	0	693.78	768	12	400	1115	727	387	387	99.4859	96.75
0068	98	2	30	1	1	71	1	39	6	12	5	4	270		AB856298	Streptomyces sp. A24 gene for 16S ribosomal RNA, partial sequence	0	697.387	772	12	400	1066	678	388	388	99.7429	97
0051	16	11	33	16	27	1	8	48	27	36	30	17	270		KF641666	Gamma proteobacterium F3_an3 16S ribosomal RNA gene, partial sequence	0	697.387	772	12	400	1064	676	388	388	99.7429	97
0172	33	5	51	46	21	12	1	0	0	2	79	10	260		GU117702	Bacteroidetes bacterium 3B-2 16S ribosomal RNA gene, partial sequence	1.98016e-178	634.269	702	12	400	1074	686	374	374	96.144	93.5
0254	1	137	17	1	5	0	49	20	9	15	3	0	257		AY056829	Bifissio spartinae 16S ribosomal RNA gene, partial sequence	0	688.37	762	12	400	517	905	386	386	99.2288	96.5
0102	7	8	19	33	25	5	4	17	49	62	5	18	252		AY960780	Bacterium Ellin517 16S ribosomal RNA gene, partial sequence	0	670.336	742	12	400	1091	703	382	382	98.2005	95.5
0013	17	9	9	70	4	17	7	13	27	23	33	23	252		KF312287	Variovorax paradoxus strain STNG50 16S ribosomal RNA gene, partial sequence	0	693.78	768	12	400	1048	660	387	387	99.4859	96.75
0062	6	43	31	43	2	2	12	16	19	28	17	24	243		JF719608	Sorangiineae bacterium 706 16S ribosomal RNA gene, partial sequence	6.91143e-178	632.465	700	11	400	504	893	374	374	95.8974	93.5
0561	0	52	11	4	37	3	17	32	33	38	9	6	242		DQ232757	Filamentous bacterium EU25 16S ribosomal RNA gene, partial sequence	3.58654e-137	497.213	550	12	385	759	380	341	341	91.1765	85.25
0087	8	33	22	38	6	2	10	30	18	33	16	21	237		AB246772	Myxobacterium AT3-01 gene for 16S rRNA, partial sequence	0	666.729	738	12	398	838	452	380	380	98.1912	95
0036	1	27	3	38	11	0	11	17	17	85	1	18	229		KC921183	Sphingomonas sp. WWH15 16S ribosomal RNA gene, partial sequence	0	688.37	762	12	400	987	599	386	386	99.2288	96.5
0020	17	4	27	15	16	1	6	43	33	27	18	22	229		Z93445	Acinetobacter radioresistens 16S rRNA gene (strain M 17694T)	0	699.19	774	11	400	492	881	389	389	99.7436	97.25
0180	6	76	35	0	13	5	53	7	12	5	13	0	225		KF188454	Kribbella sp. BY909 16S ribosomal RNA gene, partial sequence	0	697.387	772	12	400	467	855	388	388	99.7429	97
0025	7	13	28	37	8	5	6	16	43	22	6	30	221		GQ288941	Bacterium KR 1998/3_136 16S ribosomal RNA gene, partial sequence	0	697.387	772	12	400	404	792	388	388	99.7429	97
0071	1	16	16	34	3	2	9	12	68	12	0	42	215		AY234519	Bacterium Ellin5102 16S ribosomal RNA gene, partial sequence	7.88593e-171	609.022	674	11	400	487	876	369	369	94.6154	92.25
0035	7	31	13	11	9	2	19	38	34	40	2	8	214		EU337119	Sphingomonas sp. 3B3 16S ribosomal RNA gene, partial sequence	0	661.319	732	12	400	460	848	380	380	97.6864	95
0016	1	26	15	21	3	7	14	17	21	60	7	20	212		AB308363	Bacterium TG161 gene for 16S ribosomal RNA, partial sequence	0	670.336	742	12	400	500	888	382	382	98.2005	95.5
0079	20	15	15	13	28	7	5	44	17	31	8	8	211		KF013197	Devosia ginsengisoli strain SBR3 16S ribosomal RNA gene, partial sequence	0	688.37	762	12	400	404	792	386	386	99.2288	96.5
0238	14	36	23	7	35	10	21	11	23	12	10	8	210		AM887762	Bryobacter aggregatus partial 16S rRNA gene, strain MOB76	3.35318e-169	603.611	668	12	400	1056	668	367	367	94.3445	91.75
0075	19	20	4	14	24	11	12	33	21	29	8	9	204		JQ014488	Devosia sp. LC281 genomic sequence	0	679.353	752	12	400	830	442	384	384	98.7147	96
0170	24	56	15	3	16	5	8	44	6	7	12	2	198		GU187039	Acidobacteria bacterium IGE-018 16S ribosomal RNA gene, partial sequence	0	657.713	728	12	400	440	828	379	379	97.4293	94.75
0167	37	1	39	42	20	7	0	1	1	0	41	7	196		GU117702	Bacteroidetes bacterium 3B-2 16S ribosomal RNA gene, partial sequence	5.3135e-173	616.235	682	12	400	480	868	370	370	95.1157	92.5
0546	23	66	7	4	15	5	12	45	6	5	5	2	195		GU187039	Acidobacteria bacterium IGE-018 16S ribosomal RNA gene, partial sequence	1.24962e-174	621.645	688	9	400	1045	654	373	373	95.1531	93.25
0426	47	2	1	2	0	132	0	3	1	6	0	1	195		AB078038	Flexibacter aggregans gene for 16S rRNA, strain:IFO 15974	5.31819e-154	553.117	612	12	400	479	867	356	356	91.5167	89
0041	7	11	27	20	9	4	4	7	19	58	8	15	189		JX458408	Reyranella sp. B6.10-109 16S ribosomal RNA (16S rRNA) gene, complete sequence	0	688.37	762	12	400	1043	655	386	386	99.2288	96.5
0163	3	24	12	39	3	4	11	17	9	35	11	21	189		AB308363	Bacterium TG161 gene for 16S ribosomal RNA, partial sequence	1.98016e-178	634.269	702	12	400	1100	712	374	374	96.144	93.5
0160	1	6	11	30	1	3	1	8	20	70	7	30	188		NR_029287	Nitrospira moscoviensis strain NSP M-1 16S ribosomal RNA, partial sequence	0	684.763	758	12	400	490	878	385	385	98.9717	96.25
0157	0	61	32	0	7	2	35	7	7	11	18	0	180		KF188454	Kribbella sp. BY909 16S ribosomal RNA gene, partial sequence	0	697.387	772	12	400	1065	677	388	388	99.7429	97
0033	1	38	14	1	11	0	23	16	33	32	7	2	178		NR_042235	Adhaeribacter aquaticus strain : MBRG1.5 16S ribosomal RNA, complete sequence &gt;gi|47057422|emb|AJ626894.2| Adhaeribacter aquaticus 16S rRNA gene, type strain MBRG1.5	0	670.336	742	12	400	478	866	382	382	98.2005	95.5
0104	3	11	14	15	9	0	5	21	42	50	4	3	177		AB245340	Myxococcales bacterium Gsoil 473 gene for 16S rRNA, partial sequence	3.82936e-143	517.05	572	12	400	1099	711	348	348	89.4602	87
0081	38	1	2	0	8	116	0	1	2	2	4	1	175		NR_025463	Sporocytophaga myxococcoides strain DSM 11118 16S ribosomal RNA, partial sequence &gt;gi|13276905|emb|AJ310654.1| Sporocytophaga myxococcoides 16S rRNA gene, strain DSM 11118T	7.38588e-165	589.185	652	12	400	1086	698	364	364	93.5733	91
0091	8	11	50	3	15	11	4	1	17	15	34	5	174		HM212417	Bacteroidetes bacterium X3-d 16S ribosomal RNA gene, partial sequence	1.42581e-167	598.201	662	12	400	446	834	368	368	94.6015	92
0532	53	1	17	0	1	84	2	1	0	0	10	0	169		AB552861	Roseimicrobium gellanilyticum gene for 16S rRNA, partial sequence	0	675.746	748	12	400	1080	692	383	383	98.4576	95.75
0040	2	2	12	31	1	5	0	8	11	60	7	29	168		AF155153	Nitrospira cf. moscoviensis SBR1024 16S ribosomal RNA gene, partial sequence	0	666.729	738	12	400	1052	664	381	381	97.9434	95.25
0141	1	23	13	2	10	0	16	13	29	49	9	2	167		NR_042235	Adhaeribacter aquaticus strain : MBRG1.5 16S ribosomal RNA, complete sequence &gt;gi|47057422|emb|AJ626894.2| Adhaeribacter aquaticus 16S rRNA gene, type strain MBRG1.5	0	675.746	748	12	400	1072	684	383	383	98.4576	95.75
0050	24	1	36	28	0	16	0	2	0	0	29	22	158		KF483861	Lysobacter sp. THG-A13 16S ribosomal RNA gene, partial sequence	0	697.387	772	12	400	463	851	388	388	99.7429	97
0027	0	72	17	0	2	1	22	16	3	15	7	3	158		FJ380996	Bradyrhizobium sp. BQN4T-01d 16S ribosomal RNA gene, partial sequence	0	693.78	768	12	400	1013	625	387	387	99.4859	96.75
0520	1	1	46	13	21	0	0	0	0	0	71	2	155		KC759435	Lacibacter sp. H32-4 16S ribosomal RNA gene, partial sequence	0	679.353	752	12	400	456	844	384	384	98.7147	96
0139	20	17	13	10	21	14	10	7	17	7	10	7	153		GU187034	Acidobacteria bacterium IGE-015 16S ribosomal RNA gene, partial sequence	0	643.286	712	12	400	424	812	376	376	96.6581	94
0232	2	25	13	12	17	3	5	18	23	22	7	6	153		DQ812550	Chloroflexi bacterium Ver9Iso2 16S ribosomal RNA gene, partial sequence	6.06806e-147	529.673	586	12	400	1033	645	353	353	90.7455	88.25
0274	0	53	23	3	1	1	23	18	7	10	9	3	151		JX504811	Microvirga sp. BR10196 16S ribosomal RNA gene, partial sequence	0	697.387	772	12	400	428	816	388	388	99.7429	97
0365	8	31	13	1	3	3	23	31	6	16	15	0	150		HQ132440	Endosymbiont of Acanthamoeba sp. clone F-12 16S ribosomal RNA gene, partial sequence	0	688.37	762	12	400	1063	675	386	386	99.2288	96.5
0053	0	14	44	3	14	0	2	1	17	17	28	8	148		AB539999	Bacteroidetes bacterium THS gene for 16S rRNA, partial sequence	4.08501e-168	600.005	664	12	400	929	541	366	366	94.0874	91.5
0100	18	11	32	21	1	10	6	0	1	3	41	3	147		AY960774	Bacterium Ellin511 16S ribosomal RNA gene, partial sequence	4.65688e-180	639.679	708	12	400	1100	712	375	375	96.401	93.75
0127	3	8	2	32	1	0	1	12	10	67	0	10	146		KC921196	Sphingomonas sp. WX113 16S ribosomal RNA gene, partial sequence	0	668.533	740	8	400	383	775	384	384	97.7099	96
0454	9	14	2	5	26	5	5	8	16	43	5	7	145		KC921152	Rhodospirillales bacterium LP35 16S ribosomal RNA gene, partial sequence	0	697.387	772	12	400	392	780	388	388	99.7429	97
0106	10	6	7	9	28	8	11	13	24	25	1	1	143		KC921187	Rhodospirillales bacterium WX36 16S ribosomal RNA gene, partial sequence	0	686.566	760	12	400	1000	611	387	387	99.4859	96.75
0021	8	17	9	22	6	2	4	6	9	40	10	10	143		AB529703	Bacterium MI-34 gene for 16S ribosomal RNA, partial sequence	0	661.319	732	12	400	322	710	380	380	97.6864	95
0497	23	4	9	29	4	25	0	0	0	1	15	31	141		FR691417	Alpha proteobacterium R-36935 partial 16S rRNA gene, strain R-36935	0	688.37	762	12	400	431	819	386	386	99.2288	96.5
0495	7	27	28	1	0	3	20	16	3	18	15	0	138		HQ132440	Endosymbiont of Acanthamoeba sp. clone F-12 16S ribosomal RNA gene, partial sequence	0	682.96	756	12	400	462	851	386	386	99.2288	96.5
0147	0	22	11	7	17	1	6	14	20	32	4	4	138		DQ812550	Chloroflexi bacterium Ver9Iso2 16S ribosomal RNA gene, partial sequence	6.48461e-134	486.393	538	9	400	427	818	345	345	88.0102	86.25
0047	8	18	31	12	0	9	7	3	1	4	35	4	132		AY960774	Bacterium Ellin511 16S ribosomal RNA gene, partial sequence	1.52234e-173	618.038	684	11	400	496	885	371	371	95.1282	92.75
0489	1	37	3	4	11	5	16	8	16	13	4	12	130		EU604755	Rhodoplanes sp. 303 16S ribosomal RNA gene, partial sequence	2.5802e-145	524.263	580	12	400	1088	699	351	351	90.2314	87.75
0145	2	21	21	27	3	3	6	9	3	12	12	11	130		AB079645	Green non-sulfur bacterium B1-5 gene for 16S ribosomal RNA, partial sequence	2.11796e-146	527.87	584	12	400	1038	649	354	354	91.0026	88.5
0486	72	0	0	0	0	55	0	0	0	0	0	0	127		FN554391	Verrucomicrobiaceae bacterium CNC16 partial 16S rRNA gene, strain CNC16	1.98191e-159	571.151	632	12	395	994	615	358	358	93.2292	89.5
0485	2	1	3	19	6	2	3	14	18	32	6	20	126		FJ870384	Acidobacteria bacterium KBS 96 16S ribosomal RNA gene, partial sequence	2.75246e-170	607.218	672	12	400	1042	654	368	368	94.6015	92
0483	61	0	1	4	0	57	0	0	0	0	1	2	126		AY960774	Bacterium Ellin511 16S ribosomal RNA gene, partial sequence	1.62685e-160	574.758	636	10	400	495	885	362	362	92.5831	90.5
0088	0	0	34	0	3	2	2	5	10	50	2	18	126		AB680454	Oxalicibacterium horti gene for 16S rRNA, partial sequence, strain: NBRC 13594	0	697.387	772	12	400	484	872	388	388	99.7429	97
0481	42	2	7	0	0	65	0	0	0	0	7	1	124		AB552861	Roseimicrobium gellanilyticum gene for 16S rRNA, partial sequence	0	668.533	740	11	400	479	868	382	382	97.9487	95.5
0479	0	0	0	0	120	0	0	0	0	0	4	0	124		GU117702	Bacteroidetes bacterium 3B-2 16S ribosomal RNA gene, partial sequence	1.73853e-147	531.477	588	12	400	480	868	351	351	90.2314	87.75
0258	7	14	1	2	14	2	27	14	17	13	6	6	123		AF233292	Tuber borchii symbiont b-Z43 16S ribosomal RNA gene, partial sequence &gt;gi|47420148|gb|AY599666.1| Uncultured bacterium clone Cl-9-TB2-I 16S ribosomal RNA gene, partial sequence	1.85623e-153	551.314	610	12	400	1065	676	364	364	93.5733	91
0255	0	16	8	14	4	0	5	8	9	41	10	6	121		JX458408	Reyranella sp. B6.10-109 16S ribosomal RNA (16S rRNA) gene, complete sequence	0	657.713	728	12	400	442	830	379	379	97.4293	94.75
0463	1	1	25	8	8	1	1	0	0	0	71	3	119		JN679216	Lacibacter sp. JJ009 16S ribosomal RNA gene, partial sequence	0	684.763	758	12	400	1055	667	385	385	98.9717	96.25
0231	22	8	6	35	3	13	0	5	1	0	11	15	119		EU571151	Eubacterium sp. 7-22 16S ribosomal RNA gene, partial sequence	0	697.387	772	12	400	1007	619	388	388	99.7429	97
0026	4	19	8	16	29	0	4	4	6	11	9	7	117		JX861609	Erythrobacter nanhaisediminis strain MCCC1A07732 16S ribosomal RNA gene, partial sequence	0	684.763	758	9	400	25	416	387	387	98.7245	96.75
0465	0	28	3	4	16	5	16	5	6	10	5	15	113		JF795500	Rickettsia endosymbiont of Bemisia tabaci clone Asia ll 7 (Cv) 16S ribosomal RNA gene, partial sequence	9.62402e-132	479.179	530	3	400	444	841	345	345	86.6834	86.25
0458	0	11	2	21	0	0	3	26	9	29	0	11	112		KF481682	Gemmatimonas sp. AP64 16S ribosomal RNA gene, complete sequence	7.38588e-165	589.185	652	12	400	1089	701	364	364	93.5733	91
0293	3	10	1	6	6	1	1	4	30	47	0	2	111		AB763347	Desulfobacterium sp. DS gene for 16S ribosomal RNA, partial sequence	2.5802e-145	524.263	580	8	400	506	898	352	352	89.5674	88
0065	0	40	11	8	0	4	11	2	15	4	6	10	111		KF501480	Brevundimonas vesicularis strain HX-J01 16S ribosomal RNA gene, partial sequence	0	684.763	758	12	400	1049	661	385	385	98.9717	96.25
0049	4	9	11	15	13	5	5	6	6	21	10	5	110		FJ711201	Alpha proteobacterium KC-IT-H1 16S ribosomal RNA gene, partial sequence	0	675.746	748	12	400	1042	654	383	383	98.4576	95.75
0133	16	0	29	14	0	21	0	1	0	1	22	5	109		HM163237	Actinobacterium OR-17 16S ribosomal RNA gene, partial sequence	0	697.387	772	12	400	115	503	388	388	99.7429	97
0460	5	0	26	21	0	14	0	0	0	0	35	7	108		AB682405	Lysobacter yangpyeongensis gene for 16S rRNA, partial sequence, strain: NBRC 106389	0	675.746	748	12	400	1082	694	383	383	98.4576	95.75
0455	4	26	14	11	5	7	5	2	3	8	12	10	107		AB079645	Green non-sulfur bacterium B1-5 gene for 16S ribosomal RNA, partial sequence	2.58248e-126	461.145	510	11	400	435	823	337	337	86.4103	84.25
0105	6	12	11	19	6	1	3	6	8	12	8	11	103		X99392	Opitutus sp. VeSm13 16S rRNA gene, strain VeSm13	0	675.746	748	12	400	1099	711	383	383	98.4576	95.75
0438	3	4	12	19	4	1	1	12	18	11	4	13	102		GQ288941	Bacterium KR 1998/3_136 16S ribosomal RNA gene, partial sequence	0	697.387	772	12	400	1003	615	388	388	99.7429	97
0119	19	0	33	3	1	17	0	0	1	1	24	1	100		HM163237	Actinobacterium OR-17 16S ribosomal RNA gene, partial sequence	0	693.78	768	12	400	715	327	387	387	99.4859	96.75
0435	46	0	22	1	1	22	0	1	0	0	6	0	99		KF279360	Bacterium SR50-9 16S ribosomal RNA gene, partial sequence	0	697.387	772	12	400	508	896	388	388	99.7429	97
0434	10	23	7	3	1	8	7	4	7	9	14	4	97		KC492989	Phenylobacterium sp. VITPRS7 16S ribosomal RNA gene, partial sequence	0	693.78	768	12	400	1011	623	387	387	99.4859	96.75
0122	14	11	4	9	3	5	4	8	14	11	10	4	97		FN646691	Phenylobacterium sp. DLS-83 partial 16S rRNA gene, strain DLS-83	0	697.387	772	12	400	437	825	388	388	99.7429	97
0096	2	9	10	4	21	0	7	8	6	5	16	7	95		DQ232757	Filamentous bacterium EU25 16S ribosomal RNA gene, partial sequence	3.58654e-137	497.213	550	12	400	759	367	348	348	89.4602	87
0140	0	0	35	4	3	5	8	14	5	4	10	3	91		KF307641	Aquincola sp. MOSEL-ES11 16S ribosomal RNA gene, partial sequence	0	697.387	772	12	400	1023	635	388	388	99.7429	97
0516	1	0	0	9	4	0	0	3	36	30	0	7	90		FJ405887	Actinobacterium YJF2-33 16S ribosomal RNA gene, partial sequence	1.25072e-155	558.527	618	12	400	486	874	357	357	91.7738	89.25
0143	4	40	2	0	0	2	22	7	2	2	9	0	90		KC862591	Cystobacter sp. 7tx 16S ribosomal RNA gene, partial sequence	2.75489e-151	544.1	602	12	400	544	156	354	354	91.0026	88.5
0082	4	21	7	11	5	6	8	7	5	15	0	1	90		HQ130455	Afipia sp. &apos;St. Paul MCAA1&apos; 16S ribosomal RNA gene, partial sequence	0	693.78	768	12	400	133	521	387	387	99.4859	96.75
0431	7	9	2	6	9	4	12	8	12	11	3	5	88		AF233293	Tuber borchii symbiont b-1BO 16S ribosomal RNA gene, partial sequence	1.17141e-149	538.69	596	12	400	471	860	357	357	91.7738	89.25
0239	0	23	4	7	4	0	6	5	11	23	3	1	87		AF345825	Chloronema giganteum clone Gnsb-1 16S ribosomal RNA gene, partial sequence	3.58654e-137	497.213	550	12	400	1070	681	345	345	88.6889	86.25
1004	15	19	0	7	11	4	6	6	4	3	1	10	86		NR_074708	Gemmatimonas aurantiaca T-27 strain T-27 (= NBRC 100505) 16S ribosomal RNA, complete sequence	5.3135e-173	616.235	682	12	400	495	883	370	370	95.1157	92.5
0076	6	12	6	7	8	3	5	15	4	8	1	10	85		X99392	Opitutus sp. VeSm13 16S rRNA gene, strain VeSm13	0	663.123	734	11	400	499	888	381	381	97.6923	95.25
0510	4	17	2	10	4	7	9	8	6	11	0	6	84		KF193529	Thermomicrobium sp. KI3 16S ribosomal RNA gene, partial sequence	6.48461e-134	486.393	538	12	400	1045	651	348	348	89.4602	87
0162	0	0	1	2	77	0	0	0	0	0	4	0	84		NR_102866	Cytophaga hutchinsonii ATCC 33406 strain ATCC 33406 16S ribosomal RNA, complete sequence	4.97657e-167	596.398	660	12	399	1093	706	365	365	94.0722	91.25
0066	0	1	0	4	0	1	2	1	16	11	9	39	84		NR_044716	Clostridium carnis strain ATCC 25777 16S ribosomal RNA, complete sequence &gt;gi|544574249|gb|M59091.2|CLORR16SS Clostridium carnis strain ATCC 25777 16S ribosomal RNA gene, partial sequence	8.44964e-101	376.387	416	12	400	489	877	316	316	81.2339	79
0424	0	0	0	0	0	0	6	3	20	10	9	34	82		M62690	Fibrobacter intestinalis (strain JG1) 16S ribosomal RNA	1.98541e-121	444.915	492	9	400	1100	712	335	335	85.4592	83.75
0214	5	5	1	20	1	0	3	0	13	18	1	13	80		KF193542	Brevibacillus sp. PSS5 16S ribosomal RNA gene, partial sequence	0	693.78	768	12	400	1011	623	387	387	99.4859	96.75
0250	2	11	5	11	6	4	1	18	3	8	5	4	78		AJ871227	Sphaerobacter thermophilus partial 16S rRNA gene, clone 185-3	2.57792e-164	587.381	650	12	366	132	486	343	343	96.6197	85.75
0286	0	9	2	1	2	0	2	16	9	24	4	7	76		KF150425	Paenibacillus alginolyticus strain JN186 16S ribosomal RNA gene, partial sequence	0	697.387	772	12	400	520	908	388	388	99.7429	97
0165	0	4	1	19	0	2	3	4	8	19	1	15	76		EU594496	Soil bacterium T16 16S ribosomal RNA gene, partial sequence	2.41446e-158	567.544	628	12	380	169	537	347	347	94.0379	86.75
0111	2	16	11	11	3	2	3	3	9	5	5	5	75		HM028673	Altererythrobacter sp. S3-63 16S ribosomal RNA gene, partial sequence	0	688.37	762	12	400	1034	646	386	386	99.2288	96.5
0501	7	4	12	6	9	4	1	7	8	9	4	3	74		JQ689198	Nordella oligomobilis strain C3RC2 16S ribosomal RNA gene, partial sequence	0	697.387	772	12	400	426	814	388	388	99.7429	97
0246	5	8	5	10	6	1	2	0	9	23	5	0	74		EU130950	Afipia sp. BAC308 16S ribosomal RNA gene, partial sequence	0	697.387	772	12	400	1054	666	388	388	99.7429	97
1001	2	0	0	7	4	0	0	0	21	29	2	8	73		FJ405887	Actinobacterium YJF2-33 16S ribosomal RNA gene, partial sequence	1.24962e-174	621.645	688	12	400	1085	697	371	371	95.3728	92.75
0150	2	2	1	5	0	0	1	6	17	32	3	4	73		FJ870384	Acidobacteria bacterium KBS 96 16S ribosomal RNA gene, partial sequence	6.47317e-172	612.628	678	12	400	441	829	369	369	94.8586	92.25
0190	3	5	0	37	2	1	0	5	7	1	2	10	73		FN554387	Bacteroidetes bacterium CHC2 partial 16S rRNA gene, strain CHC2	0	699.19	774	9	400	498	889	390	390	99.4898	97.5
0413	2	4	5	8	1	1	0	5	13	25	2	6	72		X68466	Unknown Actinomycete (MC 27) 16S rRNA	2.57792e-164	587.381	650	12	400	1062	676	364	364	93.5733	91
0777	4	0	4	32	0	5	0	0	0	0	6	21	72		KC447359	Methylophilus methylotrophus strain NBMS54 16S ribosomal RNA gene, partial sequence	0	693.78	768	12	400	404	792	387	387	99.4859	96.75
0978	2	23	8	8	0	0	6	5	2	2	8	7	71		KC560021	Bacteroidetes bacterium RG1-1 16S ribosomal RNA gene, partial sequence	0	693.78	768	12	400	506	894	387	387	99.4859	96.75
0507	0	14	5	6	8	1	1	7	14	7	7	0	70		NR_074226	Chloroflexus aggregans DSM 9485 strain DSM 9485 16S ribosomal RNA, complete sequence	2.58248e-126	461.145	510	11	400	459	848	336	336	86.1538	84
0320	0	23	4	0	1	0	12	10	7	8	3	1	69		FJ845029	Tsukamurella pulmonis strain Geo-O3-375 16S ribosomal RNA gene, partial sequence	0	697.387	772	12	400	532	144	388	388	99.7429	97
0509	9	10	1	5	8	4	10	9	7	1	1	3	68		KF481682	Gemmatimonas sp. AP64 16S ribosomal RNA gene, complete sequence	1.98016e-178	634.269	702	12	400	1089	701	374	374	96.144	93.5
0110	0	6	2	13	0	0	2	3	12	21	2	7	68		AB535715	Thermasporomyces composti gene for 16S rRNA gene, partial sequence	1.62829e-141	511.64	566	12	400	1063	674	348	348	89.4602	87
0997	0	0	0	0	12	0	1	0	11	10	4	29	67		KC921193	Delta proteobacterium WX81 16S ribosomal RNA gene, partial sequence	2.41446e-158	567.544	628	12	400	1060	670	364	364	93.5733	91
0397	0	19	0	0	0	0	7	12	18	11	0	0	67		NR_074458	Tsukamurella paurometabola DSM 20162 strain DSM 20162 16S ribosomal RNA, complete sequence	0	686.566	760	12	400	482	871	387	387	99.4859	96.75
0046	0	14	6	7	3	2	0	12	8	14	0	1	67		AJ244807	Gram-positive bacteria SOGA31 partial 16S rRNA gene	4.65688e-180	639.679	708	12	400	1057	669	375	375	96.401	93.75
0995	1	27	11	0	0	4	13	3	0	2	5	0	66		KC921178	Anaeromyxobacter dehalogenans strain WY75 16S ribosomal RNA gene, partial sequence	5.68327e-141	509.836	564	11	400	446	835	347	347	88.9744	86.75
0017	0	10	3	18	1	0	1	3	8	10	1	11	66		EU497640	Paenibacillus sp. Gi-733 16S ribosomal RNA gene, partial sequence	0	693.78	768	12	400	1088	700	387	387	99.4859	96.75
0994	0	10	3	7	2	2	6	2	7	17	1	8	65		JN033775	Aciditerrimonas sp. CH22-21 16S ribosomal RNA gene, partial sequence	5.3135e-173	616.235	682	12	400	1058	670	370	370	95.1157	92.5
0206	1	10	7	4	11	2	7	7	5	6	4	1	65		AB079645	Green non-sulfur bacterium B1-5 gene for 16S ribosomal RNA, partial sequence	3.58971e-118	434.095	480	11	400	435	826	333	333	85.3846	83.25
0220	18	0	6	6	4	9	0	0	0	0	1	21	65		HM212417	Bacteroidetes bacterium X3-d 16S ribosomal RNA gene, partial sequence	0	646.892	716	12	399	1040	653	376	376	96.9072	94
0381	1	4	0	8	3	0	2	4	7	18	3	14	64		HM748653	Bacterium Ellin6505 16S ribosomal RNA gene, partial sequence	0	675.746	748	12	400	445	832	384	384	98.7147	96
0265	0	8	1	0	0	0	8	9	30	7	0	0	63		AB245348	Sphingomonadaceae bacterium Gsoil 690 gene for 16S rRNA, partial sequence	0	657.713	728	9	400	1045	654	381	381	97.1939	95.25
0175	26	0	3	0	8	15	0	0	0	0	11	0	63		AB245342	Spartobacteria bacterium Gsoil 144 gene for 16S rRNA, partial sequence	0	700.993	776	10	400	484	874	390	390	99.7442	97.5
0038	1	3	0	32	1	1	3	6	1	2	1	12	63		AB680856	Paenibacillus larvae gene for 16S rRNA, partial sequence, strain: NBRC 15408	0	657.713	728	9	400	495	886	381	381	97.1939	95.25
0373	14	0	0	1	43	4	0	0	0	0	0	0	62		EF692635	Cellvibrio sp. KY-YJ-2 16S ribosomal RNA gene, partial sequence	0	697.387	772	12	400	499	887	388	388	99.7429	97
0991	2	2	2	20	0	4	0	5	1	3	8	14	61		JQ958848	Deinococcus sp. 17(2012) 16S ribosomal RNA gene, partial sequence	0	693.78	768	12	400	436	824	387	387	99.4859	96.75
0242	4	3	7	11	1	0	1	9	5	12	1	7	61		NR_044032	Pelobacter seleniigenes strain KM 16S ribosomal RNA, partial sequence &gt;gi|116242309|gb|DQ991964.1| Pelobacter seleniigenes strain KM 16S ribosomal RNA gene, partial sequence	4.66924e-123	450.325	498	12	400	473	861	333	333	85.6041	83.25
0990	9	13	6	12	4	1	1	0	7	6	0	1	60		JX401499	Paenibacillus pectinilyticus strain BJC15-A14 16S ribosomal RNA gene, partial sequence	4.67336e-104	387.207	428	12	396	1021	647	321	321	83.3766	80.25
0264	1	7	0	2	0	0	5	21	4	15	1	4	60		EU682685	Sphingomonas changbaiensis strain V2M44 16S ribosomal RNA gene, partial sequence	0	688.37	762	12	400	1052	664	386	386	99.2288	96.5
0176	6	3	2	6	7	2	2	4	9	14	3	2	60		HF931077	Mesorhizobium sp. CCANP109 partial 16S rRNA gene, isolate CCANP109	0	697.387	772	12	400	448	836	388	388	99.7429	97
0183	1	1	6	12	1	1	3	5	5	16	3	5	59		EU604755	Rhodoplanes sp. 303 16S ribosomal RNA gene, partial sequence	0	657.713	728	12	400	1088	700	379	379	97.4293	94.75
0537	0	5	5	10	2	0	3	2	4	19	3	5	58		HM748653	Bacterium Ellin6505 16S ribosomal RNA gene, partial sequence	0	668.533	740	12	400	1045	657	381	381	97.9434	95.25
0229	0	0	17	3	26	0	0	0	0	6	6	0	58		AB681028	Sporocytophaga myxococcoides gene for 16S rRNA, partial sequence, strain: NBRC 16008	6.91143e-178	632.465	700	12	399	1076	689	373	373	96.134	93.25
0291	0	2	13	4	26	0	0	0	0	3	9	0	57		FJ372724	Sporocytophaga sp. 4v 16S ribosomal RNA gene, partial sequence	0	652.302	722	12	400	501	889	378	378	97.1722	94.5
0179	3	10	1	4	1	0	2	15	10	10	0	0	56		NR_044008	Syntrophomonas zehnderi OL-4 strain OL-4 16S ribosomal RNA, partial sequence &gt;gi|115315706|gb|DQ898277.1| Syntrophomonas zehnderi strain OL-4 16S ribosomal RNA gene, partial sequence	2.41659e-139	504.426	558	12	400	1159	770	349	349	89.7172	87.25
0221	20	0	4	0	0	12	0	1	1	3	15	0	56		KC921164	Luteolibacter sp. LX93 16S ribosomal RNA gene, partial sequence	0	693.78	768	12	400	463	851	387	387	99.4859	96.75
0352	3	18	0	2	0	0	10	3	2	9	1	7	55		AF148939	Bdellovibrio bacteriovorus strain BRP4 16S ribosomal RNA gene, partial sequence	6.47317e-172	612.628	678	12	400	1017	629	369	369	94.8586	92.25
0196	5	0	3	27	0	3	0	0	0	0	4	13	55		NR_074693	Methylotenera versatilis 301 strain 301 16S ribosomal RNA, complete sequence	0	697.387	772	12	400	1104	716	388	388	99.7429	97
0207	0	5	1	2	0	0	0	3	15	26	1	2	55		AY795682	Bacterium Schreyahn_AOB_SSU_Aster_8 16S ribosomal RNA gene, partial sequence	6.47317e-172	612.628	678	12	400	696	308	369	369	94.8586	92.25
0349	4	1	2	10	3	3	2	3	6	8	1	11	54		AY234767	Bacterium Ellin6115 16S ribosomal RNA gene, partial sequence	4.661e-161	576.561	638	12	400	445	833	361	361	92.8021	90.25
0343	1	0	1	14	31	0	0	1	0	2	0	4	54		FN397680	Altererythrobacter sp. AMV9 partial 16S rRNA gene, strain AMV9	0	684.763	758	12	400	1054	666	385	385	98.9717	96.25
0227	5	18	0	0	1	2	7	14	0	2	3	2	54		NR_074324	Nitrobacter winogradskyi Nb-255 strain Nb-255 16S ribosomal RNA, complete sequence	0	688.37	762	12	400	1061	673	386	386	99.2288	96.5
0341	24	0	3	2	10	6	0	0	0	0	8	0	53		AB245342	Spartobacteria bacterium Gsoil 144 gene for 16S rRNA, partial sequence	0	693.78	768	12	400	1094	706	387	387	99.4859	96.75
0339	0	11	2	7	0	0	7	6	2	14	1	3	53		AB529702	Bacterium MI-33 gene for 16S ribosomal RNA, partial sequence	8.99784e-164	585.578	648	12	400	319	706	364	364	93.5733	91
0273	1	18	1	3	0	0	15	2	1	7	2	3	53		JX483797	Paenibacillus sp. BJC16-D12 16S ribosomal RNA gene, partial sequence	1.98016e-178	634.269	702	12	400	415	803	374	374	96.144	93.5
0218	23	0	10	1	0	9	0	0	0	0	10	0	53		KC921164	Luteolibacter sp. LX93 16S ribosomal RNA gene, partial sequence	0	666.729	738	12	400	1062	674	381	381	97.9434	95.25
0074	1	4	1	6	1	2	3	2	9	15	0	9	53		JX195721	Brevibacillus sp. BISR-HY66 16S ribosomal RNA gene, partial sequence	0	684.763	758	12	400	403	791	385	385	98.9717	96.25
0028	2	2	1	19	0	1	1	3	4	13	1	5	52		HM748658	Bacterium Ellin6510 16S ribosomal RNA gene, partial sequence	0	661.319	732	12	400	928	540	380	380	97.6864	95
0188	1	1	3	17	1	3	1	2	1	6	6	9	51		JQ958848	Deinococcus sp. 17(2012) 16S ribosomal RNA gene, partial sequence	0	675.746	748	12	400	1034	646	383	383	98.4576	95.75
0462	14	6	2	3	8	14	0	0	0	2	1	0	50		FJ532292	Parachlamydiaceae bacterium CRIB39 16S ribosomal RNA gene, partial sequence	0	648.696	718	12	400	467	855	377	377	96.9152	94.25
0213	9	3	2	8	4	7	1	1	5	4	5	1	50		JQ689198	Nordella oligomobilis strain C3RC2 16S ribosomal RNA gene, partial sequence	0	693.78	768	12	400	1028	640	387	387	99.4859	96.75
0215	8	2	5	15	0	1	0	1	2	2	1	13	50		FJ897516	Pedobacter sp. B4a-b5 16S ribosomal RNA gene, partial sequence	0	697.387	772	12	400	454	842	388	388	99.7429	97
0983	0	0	1	10	0	2	2	4	3	11	2	14	49		HM193518	Ammoniphilus sp. CC-RT-E 16S ribosomal RNA gene, partial sequence &gt;gi|404327390|gb|JX428976.1| Ammoniphilus sp. IARI-ABSL-12 16S ribosomal RNA gene, partial sequence	0	697.387	772	12	400	486	874	388	388	99.7429	97
0325	12	0	5	5	3	2	3	0	0	0	7	12	49		HM212417	Bacteroidetes bacterium X3-d 16S ribosomal RNA gene, partial sequence	0	657.713	728	12	400	446	834	379	379	97.4293	94.75
0226	2	1	0	2	26	1	1	3	0	9	3	1	49		AB078038	Flexibacter aggregans gene for 16S rRNA, strain:IFO 15974	4.08862e-149	536.887	594	12	396	479	863	350	350	90.9091	87.5
0048	2	3	2	6	4	1	3	3	4	8	11	2	49		EF394922	Reyranella massiliensis strain 521 16S ribosomal RNA gene, partial sequence	0	693.78	768	12	400	445	833	387	387	99.4859	96.75
0318	0	0	0	0	7	2	0	0	9	9	2	19	48		GQ183899	Geothermobacter sp. HR-1 16S ribosomal RNA gene, partial sequence	6.47889e-153	549.51	608	12	400	471	858	356	356	91.5167	89
0209	4	9	2	30	0	0	0	0	0	0	1	2	48		KC921152	Rhodospirillales bacterium LP35 16S ribosomal RNA gene, partial sequence	3.83274e-124	453.932	502	9	400	998	607	343	343	87.5	85.75
0248	0	0	0	7	2	0	0	1	16	20	0	2	48		AY795686	Beta proteobacterium Schreyahn_AOB_SSU_Aster_2 16S ribosomal RNA gene, partial sequence	5.3135e-173	616.235	682	12	400	404	792	370	370	95.1157	92.5
0094	2	4	5	1	6	4	0	7	7	11	1	0	48		JN863471	Mesorhizobium sp. LC103 16S ribosomal RNA gene, partial sequence	0	697.387	772	12	400	1002	614	388	388	99.7429	97
0316	0	6	3	0	5	0	2	10	5	14	2	0	47		DQ232757	Filamentous bacterium EU25 16S ribosomal RNA gene, partial sequence	2.94401e-138	500.819	554	12	387	759	380	342	342	90.9574	85.5
0281	0	2	4	8	0	1	1	1	18	9	0	3	47		HM154525	Gemmatimonadetes bacterium KBS708 16S ribosomal RNA gene, partial sequence	2.11609e-165	590.988	654	9	400	1090	699	366	366	93.3673	91.5
0045	0	8	2	8	0	2	1	2	7	9	0	8	47		KF377815	Bacterium S-3 16S ribosomal RNA gene, partial sequence	0	684.763	758	12	400	452	840	385	385	98.9717	96.25
0101	0	0	8	2	33	0	0	0	2	1	1	0	47		AB078038	Flexibacter aggregans gene for 16S rRNA, strain:IFO 15974	1.24962e-174	621.645	688	12	400	479	867	371	371	95.3728	92.75
0064	0	4	2	8	0	1	2	4	12	11	0	3	47		AB429066	Carbazole-degrading bacterium OC3 gene for 16S rRNA, partial sequence	5.31819e-154	553.117	612	12	400	1052	664	358	358	92.0308	89.5
0441	5	0	8	2	0	2	0	3	20	0	4	2	46		KC905044	Bacterium PG 16S ribosomal RNA gene, partial sequence	0	697.387	772	12	400	376	764	388	388	99.7429	97
0304	1	6	2	4	1	0	0	9	7	14	0	2	46		NR_044523	Phaselicystis flava strain SBKo001 16S ribosomal RNA, partial sequence &gt;gi|187480793|gb|EU545827.1| Phaselicystis flava strain SBKo001 16S ribosomal RNA gene, partial sequence	3.58337e-156	560.331	620	11	400	513	902	358	358	91.7949	89.5
0586	0	19	0	4	2	0	2	2	4	11	1	1	46		FN687912	Oceanibacterium hippocampi partial 16S rRNA gene, type strain BFLP-8T	6.0627e-166	592.791	656	8	400	1067	676	369	369	93.8931	92.25
0073	2	7	0	0	2	1	3	3	4	20	4	0	46		AY294220	Bacteriovorax sp. EPA 16S ribosomal RNA gene, partial sequence	0	666.729	738	12	400	467	855	381	381	97.9434	95.25
0301	2	3	1	8	5	0	3	4	10	5	0	4	45		HM124367	Hyphomicrobium sp. 16-60 16S ribosomal RNA gene, partial sequence	0	684.763	758	12	400	397	784	386	386	99.2288	96.5
0310	13	13	2	0	0	2	6	9	0	0	0	0	45		CP003470	Rhodanobacter sp. 2APBS1, complete genome	3.14889e-106	394.421	436	21	398	2462032	2461655	314	314	83.0688	78.5
0335	1	1	5	4	27	0	0	1	0	3	3	0	45		FJ372724	Sporocytophaga sp. 4v 16S ribosomal RNA gene, partial sequence	1.62541e-179	637.875	706	3	399	1102	709	380	380	95.7179	95
0336	5	1	1	0	31	1	2	0	0	0	4	0	45		AY094107	Bdellovibrio sp. albina1 16S ribosomal RNA gene, partial sequence	4.08862e-149	536.887	594	12	400	981	592	355	355	91.2596	88.75
0205	8	0	2	10	11	3	0	2	4	0	1	4	45		KC921166	Verrucomicrobia bacterium LX191 16S ribosomal RNA gene, partial sequence	0	661.319	732	12	400	1031	643	380	380	97.6864	95
0346	2	3	0	15	1	1	2	4	5	6	1	4	44		HM193518	Ammoniphilus sp. CC-RT-E 16S ribosomal RNA gene, partial sequence &gt;gi|404327390|gb|JX428976.1| Ammoniphilus sp. IARI-ABSL-12 16S ribosomal RNA gene, partial sequence	0	681.156	754	9	400	1090	699	386	386	98.4694	96.5
0402	0	0	0	44	0	0	0	0	0	0	0	0	44		FN554387	Bacteroidetes bacterium CHC2 partial 16S rRNA gene, strain CHC2	3.58021e-175	623.449	690	12	400	1096	707	373	373	95.8869	93.25
0618	1	1	3	15	1	1	0	1	7	1	0	13	44		AJ866933	Desulfotalea sp. NA22 16S rRNA gene, strain NA22	6.07878e-109	403.438	446	12	400	498	886	327	327	84.0617	81.75
0233	3	1	0	2	24	0	0	1	4	4	4	1	44		NR_102866	Cytophaga hutchinsonii ATCC 33406 strain ATCC 33406 16S ribosomal RNA, complete sequence	2.57792e-164	587.381	650	12	399	1093	706	363	363	93.5567	90.75
0377	1	6	5	2	1	0	0	5	10	11	2	0	43		AB245340	Myxococcales bacterium Gsoil 473 gene for 16S rRNA, partial sequence	2.94401e-138	500.819	554	11	400	496	885	345	345	88.4615	86.25
0382	0	30	0	0	1	0	11	0	0	0	0	1	43		AY234641	Bacterium Ellin5290 16S ribosomal RNA gene, partial sequence	5.31819e-154	553.117	612	12	400	1066	678	356	356	91.5167	89
0385	3	1	2	9	5	7	0	2	6	5	1	2	43		HQ663612	Delta proteobacterium SCGC AAA280-A13 16S small subunit ribosomal RNA gene, partial sequence	4.37316e-117	430.488	476	12	287	158	433	261	261	94.5652	65.25
0631	5	8	2	1	0	0	3	8	4	10	0	1	42		KF267722	Cystobacter fuscus strain Cbf8 16S ribosomal RNA gene, partial sequence	1.52234e-173	618.038	684	9	400	492	883	372	372	94.898	93
0963	1	7	0	4	0	2	5	9	2	10	1	1	42		NR_074968	Anaeromyxobacter sp. Fw109-5 strain Fw109-5 16S ribosomal RNA, complete sequence	1.02665e-156	562.134	622	12	400	1121	733	358	358	92.0308	89.5
0124	1	1	0	10	4	1	1	4	11	4	3	2	42		HF569044	Geobacter sp. DSM 9736 partial 16S rRNA gene, strain DSM 9736	1.0981e-124	455.735	504	12	398	1118	733	339	339	87.5969	84.75
0394	0	5	2	13	6	0	0	1	5	2	3	4	41		AB436739	Desulfonosporus sp. AAN04 gene for 16S rRNA, partial sequence	9.63252e-113	416.061	460	8	400	1211	820	331	331	84.2239	82.75
0396	0	4	3	0	9	0	1	9	5	8	2	0	41		DQ232757	Filamentous bacterium EU25 16S ribosomal RNA gene, partial sequence	4.98977e-110	407.044	450	11	400	155	549	329	329	84.359	82.25
0282	1	1	1	1	1	0	0	13	2	12	0	9	41		HM748653	Bacterium Ellin6505 16S ribosomal RNA gene, partial sequence	3.82598e-162	580.168	642	12	400	445	833	362	362	93.0591	90.5
0284	0	2	2	8	0	0	4	12	4	6	0	2	40		AY234571	Bacterium Ellin5220 16S ribosomal RNA gene, partial sequence	5.30362e-154	553.117	612	12	399	465	854	358	358	92.268	89.7243
0408	2	21	0	2	0	0	8	0	2	2	0	2	39		EU305642	Glacial bacterium Tianshan252-9 16S ribosomal RNA gene, partial sequence	0	657.713	728	12	400	546	158	379	379	97.4293	94.75
0409	6	5	0	0	23	3	0	0	0	0	2	0	39		KC480600	Bdellovibrio bacteriovorus strain DSAR-2 16S ribosomal RNA gene, partial sequence	3.35615e-150	540.494	598	12	400	148	536	353	353	90.7455	88.25
0212	4	9	2	10	2	0	1	1	6	2	0	2	39		KC109787	Azospirillum amazonense strain LMG 22237 16S ribosomal RNA gene, partial sequence	1.98191e-159	571.151	632	12	400	446	834	360	360	92.545	90
0123	3	3	2	12	0	0	0	0	4	4	1	10	39		KC921162	Tumebacillus ginsengisoli strain LX64 16S ribosomal RNA gene, partial sequence	0	684.763	758	12	400	429	817	385	385	98.9717	96.25
0428	5	6	1	25	0	0	0	0	1	0	0	0	38		FR693360	Erythrobacter sp. BB17 partial 16S rRNA gene, strain BB17	1.17348e-111	412.454	456	12	400	451	839	327	327	84.0617	81.75
0436	0	26	0	0	1	2	8	0	0	0	0	1	38		HQ675632	Gemmatimonadetes bacterium SCGC AAA240-N17 small subunit ribosomal RNA gene, partial sequence	4.66924e-123	450.325	498	12	400	503	890	334	334	85.8612	83.5
0271	3	11	0	2	2	1	1	2	7	2	3	4	38		GU187031	Acidobacteria bacterium IGE-010 16S ribosomal RNA gene, partial sequence	5.3135e-173	616.235	682	12	400	1080	692	370	370	95.1157	92.5
0201	0	5	0	3	3	0	3	6	8	7	1	2	38		HM748677	Bacterium Ellin6529 16S ribosomal RNA gene, partial sequence	2.75246e-170	607.218	672	12	400	394	782	368	368	94.6015	92
0457	6	0	0	0	27	3	0	0	0	0	1	0	37		KC329916	Cellvibrio mixtus strain J3-8 16S ribosomal RNA gene, partial sequence	0	688.37	762	12	400	1098	710	386	386	99.2288	96.5
0448	8	8	1	0	3	4	2	4	0	5	1	0	36		NR_102470	Bdellovibrio bacteriovorus str. Tiberius strain Tiberius 16S ribosomal RNA, complete sequence	0	643.286	712	12	400	1071	683	376	376	96.6581	94
0419	0	4	2	5	0	0	5	6	3	10	0	1	36		JX848548	Chloroflexi bacterium JKG5 16S ribosomal RNA gene, partial sequence	1.09907e-105	392.617	434	8	400	441	833	325	325	82.6972	81.25
0433	3	2	0	7	2	1	1	5	3	8	1	3	36		HM124367	Hyphomicrobium sp. 16-60 16S ribosomal RNA gene, partial sequence	0	666.729	738	12	400	998	611	382	382	98.2005	95.5
0430	5	1	1	3	3	3	3	2	2	6	5	2	36		CP003364	Singulisphaera acidiphila DSM 18658, complete genome	0.000360878	55.3874	60	230	300	527494	527564	57	57	80.2817	14.25
0223	3	6	3	0	1	1	2	8	3	5	4	0	36		JX848548	Chloroflexi bacterium JKG5 16S ribosomal RNA gene, partial sequence	6.07342e-128	466.555	516	12	400	1045	657	339	339	87.1465	84.75
0097	4	4	1	8	0	1	0	5	1	3	1	8	36		AB271052	Nocardioides ginsengiglaebae gene for 16S rRNA, partial sequence	0	693.78	768	12	400	1067	679	387	387	99.4859	96.75
0090	4	0	3	12	0	5	1	0	1	1	3	6	36		KF307682	Nocardioides kongjuensis strain MOSEL-r15 16S ribosomal RNA gene, partial sequence	0	693.78	768	12	400	405	793	387	387	99.4859	96.75
0425	1	2	1	7	1	0	0	8	6	6	1	2	35		GU187031	Acidobacteria bacterium IGE-010 16S ribosomal RNA gene, partial sequence	3.35318e-169	603.611	668	12	400	1080	692	367	367	94.3445	91.75
0423	3	9	2	15	1	0	0	0	2	0	1	2	35		U00096	Escherichia coli str. K-12 substr. MG1655, complete genome	0	691.977	766	18	400	862887	862505	383	383	100	95.75
0421	0	4	2	8	1	0	1	1	7	6	0	5	35		JX458414	Sphingobium sp. W1.09-106 16S ribosomal RNA (16S rRNA) gene, complete sequence	0	697.387	772	12	400	449	837	388	388	99.7429	97
0640	0	1	5	0	0	3	0	15	0	2	7	2	35		KC898819	Streptomyces lividans strain jx-02 16S ribosomal RNA gene, partial sequence	0	697.387	772	12	400	448	836	388	388	99.7429	97
0211	0	20	0	2	3	0	7	2	0	0	0	1	35		KF560385	Brevundimonas sp. W16 16S ribosomal RNA gene, partial sequence	0	697.387	772	12	400	451	839	388	388	99.7429	97
0410	17	3	1	1	4	2	2	1	0	1	2	0	34		AF148939	Bdellovibrio bacteriovorus strain BRP4 16S ribosomal RNA gene, partial sequence	1.02575e-175	625.252	692	12	400	417	805	372	372	95.6298	93
0407	0	2	0	2	1	0	1	8	4	13	1	2	34		AY234767	Bacterium Ellin6115 16S ribosomal RNA gene, partial sequence	1.02665e-156	562.134	622	12	400	1045	658	361	361	92.8021	90.25
0404	0	1	1	9	0	0	1	1	6	7	0	8	34		KF147134	Escherichia coli strain R1SsM1P1C7 16S ribosomal RNA gene, partial sequence	0	697.387	772	12	400	456	844	388	388	99.7429	97
0399	4	0	0	0	0	30	0	0	0	0	0	0	34		NR_028694	Herpetosiphon geysericola strain GC-42 16S ribosomal RNA, partial sequence	3.82936e-143	517.05	572	12	400	417	805	350	350	89.9743	87.5
0194	1	1	0	3	0	1	1	4	10	8	1	4	34		NR_041517	Microlunatus panaciterrae strain Gsoil 954 16S ribosomal RNA, partial sequence &gt;gi|113531176|dbj|AB271051.1| Microlunatus panaciterrae gene for 16S rRNA, partial sequence	0	675.746	748	12	400	472	860	383	383	98.4576	95.75
0055	4	0	1	16	0	0	0	3	1	4	0	5	34		FN689718	Paenibacillus sp. CCUG 55240 partial 16S rRNA gene, strain CCUG 55240 &gt;gi|325910675|emb|FR832878.1| Paenibacillus sp. CCUG 55240 partial 16S rRNA gene, type strain CCUG 55240T	0	675.746	748	12	400	1040	652	383	383	98.4576	95.75
0943	1	3	1	6	0	0	1	4	2	12	0	3	33		JF423906	Gaiella occulta strain F2-233 16S ribosomal RNA gene, partial sequence	5.3135e-173	616.235	682	12	400	1109	721	370	370	95.1157	92.5
0387	1	1	2	3	1	5	3	3	6	6	0	2	33		NR_041517	Microlunatus panaciterrae strain Gsoil 954 16S ribosomal RNA, partial sequence &gt;gi|113531176|dbj|AB271051.1| Microlunatus panaciterrae gene for 16S rRNA, partial sequence	0	688.37	762	12	400	1070	682	386	386	99.2288	96.5
0386	0	2	2	10	0	0	1	0	3	4	0	11	33		JX110710	Tumebacillus sp. THMBR28 16S ribosomal RNA gene, partial sequence	0	684.763	758	12	400	1113	725	385	385	98.9717	96.25
0378	4	4	3	16	0	0	0	0	1	2	0	3	33		U00096	Escherichia coli str. K-12 substr. MG1655, complete genome	0	697.387	772	15	400	862084	862469	386	386	100	96.5
0267	0	3	1	8	0	0	3	3	7	6	2	0	33		GU249617	Sorangiineae bacterium SBCm007 16S ribosomal RNA gene, complete sequence	3.82598e-162	580.168	642	12	400	1120	732	362	362	93.0591	90.5
0192	8	0	3	8	0	2	1	3	0	2	0	6	33		JX096995	Sphingomonas sp. C0503 16S ribosomal RNA gene, partial sequence	0	693.78	768	12	400	1083	695	387	387	99.4859	96.75
0034	0	3	0	4	0	0	0	4	8	11	1	2	33		AY960767	Bacterium Ellin504 16S ribosomal RNA gene, partial sequence	1.98016e-178	634.269	702	12	400	1090	702	374	374	96.144	93.5
0368	0	4	4	4	5	1	1	2	1	5	0	5	32		KC921166	Verrucomicrobia bacterium LX191 16S ribosomal RNA gene, partial sequence	0	657.713	728	12	400	1031	643	379	379	97.4293	94.75
0367	3	1	14	0	0	2	1	2	0	1	8	0	32		NR_041375	Chitinophaga ginsengisoli strain Gsoil 052 16S ribosomal RNA, partial sequence &gt;gi|84453049|dbj|AB245374.1| Chitinophaga ginsengisoli gene for 16S rRNA, partial sequence	0	688.37	762	12	400	1087	699	386	386	99.2288	96.5
0936	2	6	2	9	1	0	0	0	3	3	2	4	32		AJ866934	Desulfobulbus mediterraneus 16S rRNA gene, strain NA62	3.83613e-105	390.814	432	12	400	485	873	320	320	82.2622	80
0363	1	2	2	6	2	0	2	2	5	6	0	4	32		HF563589	Moorella sp. E3-O partial 16S rRNA gene, strain E3-O	9.63252e-113	416.061	460	12	400	466	855	327	327	84.0617	81.75
0393	0	8	1	3	0	1	2	0	11	2	1	3	32		NR_044309	Steroidobacter denitrificans strain FS 16S ribosomal RNA, partial sequence &gt;gi|156707997|gb|EF605262.1| Steroidobacter denitrificans strain FS 16S ribosomal RNA gene, partial sequence	0	655.909	726	12	400	1090	701	380	380	97.6864	95
0208	1	0	2	5	1	0	1	0	8	10	1	3	32		FJ497714	Rubrobacter sp. VS-111 16S ribosomal RNA gene, partial sequence	1.85787e-134	488.196	540	12	400	1048	659	343	343	88.1748	85.75
0280	0	6	0	3	2	0	0	3	3	10	2	2	31		GQ369056	Azospirillum sp. T2-YC6788 16S ribosomal RNA gene, partial sequence	2.41446e-158	567.544	628	12	398	383	769	358	358	92.5065	89.5
0054	0	3	0	1	1	0	0	2	7	14	0	3	31		JX566546	Paenibacillus sp. 1105 16S ribosomal RNA gene, partial sequence	0	684.763	758	12	400	1090	702	385	385	98.9717	96.25
0414	0	0	0	0	30	0	0	0	0	0	0	0	30		GU339183	Pontibacter sp. HMD3125 16S ribosomal RNA gene, partial sequence	2.94661e-119	437.702	484	12	400	460	849	333	333	85.6041	83.25
0332	1	2	2	3	0	0	3	4	2	8	2	3	30		KF147134	Escherichia coli strain R1SsM1P1C7 16S ribosomal RNA gene, partial sequence	0	697.387	772	12	400	1055	667	388	388	99.7429	97
0612	0	0	3	1	0	4	0	19	0	0	3	0	30		HG428642	Streptomyces sp. S15 partial 16S rRNA gene, strain S15	0	693.78	768	12	400	1080	692	387	387	99.4859	96.75
0326	4	0	5	13	0	1	0	0	0	1	3	3	30		KF279368	Achromobacter xylosoxidans strain SR50-12 16S ribosomal RNA gene, partial sequence	0	699.19	774	9	400	500	891	390	390	99.4898	97.5
0204	7	6	1	1	2	1	0	1	0	0	5	6	30		JX292365	Rhizobium sp. L32C549B00 16S ribosomal RNA gene, partial sequence	0	693.78	768	12	400	1000	612	387	387	99.4859	96.75
0189	5	5	0	2	3	2	5	2	3	0	2	1	30		AF233293	Tuber borchii symbiont b-1BO 16S ribosomal RNA gene, partial sequence	1.85623e-153	551.314	610	12	400	471	860	357	357	91.7738	89.25
0245	1	2	0	2	4	1	2	3	1	12	0	2	30		AY294222	Bacteriovorax sp. EPC3 16S ribosomal RNA gene, partial sequence	0	688.37	762	12	400	1078	690	386	386	99.2288	96.5
0125	0	0	1	2	0	1	0	4	5	13	1	3	30		HM748674	Bacterium Ellin6526 16S ribosomal RNA gene, partial sequence	2.41232e-177	630.662	698	12	400	490	878	373	373	95.8869	93.25
0322	5	3	3	2	1	5	3	1	0	6	0	0	29		AF233292	Tuber borchii symbiont b-Z43 16S ribosomal RNA gene, partial sequence &gt;gi|47420148|gb|AY599666.1| Uncultured bacterium clone Cl-9-TB2-I 16S ribosomal RNA gene, partial sequence	2.57792e-164	587.381	650	12	400	1065	676	365	365	93.8303	91.25
0313	0	0	1	0	28	0	0	0	0	0	0	0	29		EU419941	Cyclobacterium linum strain RW54 16S ribosomal RNA gene, partial sequence	3.35615e-150	540.494	598	12	400	1078	688	356	356	91.5167	89
0311	1	12	0	3	0	1	4	3	4	1	0	0	29		NR_025918	Bacteroides cellulosolvens strain ATCC 35603 16S ribosomal RNA, partial sequence &gt;gi|529981|gb|L35517.1|BNRRR16SZZ Bacteroides cellulosolvens (ATCC 35603) 16S ribosomal RNA (16S rRNA)	1.42833e-129	471.966	522	12	400	1058	674	338	338	86.8895	84.5
0353	10	1	6	0	5	4	0	1	0	1	0	1	29		JX292365	Rhizobium sp. L32C549B00 16S ribosomal RNA gene, partial sequence	0	697.387	772	12	400	398	786	388	388	99.7429	97
0359	10	6	2	1	0	1	1	4	0	1	3	0	29		CP003470	Rhodanobacter sp. 2APBS1, complete genome	6.50182e-077	297.039	328	22	400	2461359	2461736	294	294	77.5726	73.5
0329	2	7	1	1	6	0	4	1	3	3	1	0	29		GU187035	Acidobacteria bacterium IGE-016 16S ribosomal RNA gene, partial sequence	1.98016e-178	634.269	702	12	400	1010	622	374	374	96.144	93.5
0084	0	2	0	0	0	0	1	3	8	13	0	2	29		AY234571	Bacterium Ellin5220 16S ribosomal RNA gene, partial sequence	0	661.319	732	12	400	1066	678	380	380	97.6864	95
0331	1	1	4	6	5	4	2	1	1	1	0	2	28		CP003364	Singulisphaera acidiphila DSM 18658, complete genome	5.01185e-015	91.4547	100	24	312	527782	527494	198	198	68.5121	49.5
0602	0	0	1	2	0	0	0	3	3	17	0	2	28		AY234571	Bacterium Ellin5220 16S ribosomal RNA gene, partial sequence	6.0627e-166	592.791	656	8	400	461	853	367	367	93.3842	91.75
0328	4	2	2	8	0	1	0	0	2	3	3	3	28		AF233292	Tuber borchii symbiont b-Z43 16S ribosomal RNA gene, partial sequence &gt;gi|47420148|gb|AY599666.1| Uncultured bacterium clone Cl-9-TB2-I 16S ribosomal RNA gene, partial sequence	1.17038e-168	601.808	666	12	400	1065	677	369	369	94.8586	92.25
0323	12	0	1	6	0	9	0	0	0	0	0	0	28		HG322869	Hydrogenophaga sp. BT05 partial 16S rRNA gene, isolate BT05	0	697.387	772	12	400	452	840	388	388	99.7429	97
0278	0	5	2	2	2	1	1	2	1	6	1	5	28		DQ123621	Alpha proteobacterium CRIB-04 16S ribosomal RNA gene, partial sequence	0	666.729	738	12	400	1054	666	381	381	97.9434	95.25
0186	1	1	1	2	11	0	1	1	3	6	0	1	28		JX841017	Aeromicrobium ginsengisoli strain CB-281479 16S ribosomal RNA gene, partial sequence	0	688.37	762	12	400	461	849	386	386	99.2288	96.5
0315	1	0	1	4	1	2	0	1	11	5	1	0	27		KF228166	Gemmatimonas aurantiaca clone H9-0AF4E_11038 16S ribosomal RNA gene, partial sequence	4.661e-161	576.561	638	11	390	470	850	357	357	93.9474	89.25
0309	2	0	0	0	0	25	0	0	0	0	0	0	27		NR_074236	Herpetosiphon aurantiacus DSM 785 16S ribosomal RNA, complete sequence	2.11796e-146	527.87	584	12	400	1060	673	351	351	90.2314	87.75
0308	1	0	0	1	1	0	1	5	6	10	0	2	27		FR839636	Prosthecochloris sp. JAGS165 partial 16S rRNA gene, isolate JAGS165	4.98536e-129	470.162	520	12	400	870	485	340	340	87.4036	85
0306	2	4	1	0	5	4	2	1	1	4	2	1	27		FP103042	Methylobacterium extorquens DM4 str. DM4 chromosome, complete genome	0.0153449	49.9773	54	105	141	1273844	1273879	34	34	91.8919	8.5
0302	0	5	2	3	1	0	3	8	2	0	1	2	27		JQ977522	Phycicoccus sp. Bca15 16S ribosomal RNA gene, partial sequence	0	697.387	772	12	400	428	816	388	388	99.7429	97
0300	5	1	0	0	2	16	0	1	1	0	1	0	27		FJ532294	Protochlamydia naegleriophila strain CRIB41 16S ribosomal RNA gene, partial sequence	0	648.696	718	12	400	1021	633	377	377	96.9152	94.25
0297	0	2	0	1	0	0	1	1	5	14	0	3	27		AY234571	Bacterium Ellin5220 16S ribosomal RNA gene, partial sequence	1.33894e-104	389.011	430	8	400	461	853	324	324	82.4427	81
0364	2	0	0	16	0	1	0	0	1	0	0	7	27		JQ808134	Bacillus sp. SP29 16S ribosomal RNA gene, partial sequence	0	695.583	770	1	400	1093	694	394	394	98.5	98.5
0058	0	0	1	11	0	0	0	1	3	8	0	3	27		AY590698	Filamentous alpha proteobacterium BIO47 16S ribosomal RNA gene, partial sequence	2.26135e-152	547.707	606	12	400	152	538	356	356	91.5167	89
0298	0	10	1	3	1	1	8	0	0	1	0	1	26		AF148939	Bdellovibrio bacteriovorus strain BRP4 16S ribosomal RNA gene, partial sequence	3.35318e-169	603.611	668	12	400	417	805	367	367	94.3445	91.75
0299	0	0	3	1	3	4	0	2	5	7	1	0	26		KF228163	Chitinophaga pinensis clone F9-0AF4L_11038 16S ribosomal RNA gene, partial sequence	6.91143e-178	632.465	700	12	400	495	883	373	373	95.8869	93.25
0355	1	6	2	4	0	0	2	0	2	4	2	3	26		AY123798	Nitrosomonas sp. Nm86 16S ribosomal RNA gene, partial sequence	0	670.336	742	12	400	1086	698	382	382	98.2005	95.5
0361	0	0	0	5	1	0	0	1	5	11	0	3	26		AB505075	Slackia sp. NATTS gene for 16S rRNA, partial sequence	3.35911e-131	477.376	528	12	400	1071	688	343	343	88.1748	85.75
1038	1	15	1	0	0	0	4	2	1	2	0	0	26		KC505149	Sediminibacterium sp. JJ2209 16S ribosomal RNA gene, partial sequence	0	697.387	772	12	400	455	843	388	388	99.7429	97
0303	0	4	0	0	1	0	0	6	5	7	0	3	26		NR_074698	Ignavibacterium album JCM 16511 strain JCM 16511 16S ribosomal RNA, complete sequence	2.58248e-126	461.145	510	12	400	503	892	337	337	86.6324	84.25
0199	7	2	3	1	0	3	1	5	2	2	0	0	26		AF263833	Bdellovibrio bacteriovorus strain SRA9 16S ribosomal RNA gene, partial sequence	3.35318e-169	603.611	668	12	400	1019	631	367	367	94.3445	91.75
0305	0	4	1	4	0	0	2	0	2	8	2	2	25		AY123798	Nitrosomonas sp. Nm86 16S ribosomal RNA gene, partial sequence	0	684.763	758	12	400	486	874	385	385	98.9717	96.25
0307	0	2	3	10	0	1	2	0	1	5	1	0	25		AB079645	Green non-sulfur bacterium B1-5 gene for 16S ribosomal RNA, partial sequence	1.85951e-115	425.078	470	11	400	435	824	328	328	84.1026	82
0354	0	6	2	0	1	0	2	9	1	3	1	0	25		JN377668	Chelatococcus asaccharovorans strain BLH-w22 16S ribosomal RNA gene, partial sequence	0	670.336	742	12	400	995	607	382	382	98.2005	95.5
0203	1	1	1	1	0	2	0	0	8	9	0	2	25		GQ365620	Ferrovibrio denitrificans strain Sp-1 16S ribosomal RNA gene, partial sequence	4.36544e-155	556.724	616	9	400	975	583	360	360	91.8367	90
0098	1	3	2	6	0	1	1	0	5	3	1	2	25		HM191725	Sphingomonas sp. SH 16S ribosomal RNA gene, partial sequence	0	670.336	742	12	400	1054	666	382	382	98.2005	95.5
0903	9	1	1	5	0	3	0	0	1	1	0	3	24		JQ659580	Bosea thiooxidans strain R2-58 16S ribosomal RNA gene, partial sequence	0	697.387	772	12	400	450	838	388	388	99.7429	97
0256	2	0	0	0	3	5	0	2	5	5	0	2	24		HQ341763	Verrucomicrobia bacterium WD172 16S ribosomal RNA gene, partial sequence	0	659.516	730	11	400	123	512	380	380	97.4359	95
0312	0	3	2	3	5	0	0	0	4	2	0	4	23		JX125583	Chloroflexi bacterium JEA33 16S ribosomal RNA gene, partial sequence	1.62972e-122	448.522	496	12	400	416	805	334	334	85.8612	83.5
0314	7	0	2	2	0	1	0	0	0	5	0	6	23		AF233293	Tuber borchii symbiont b-1BO 16S ribosomal RNA gene, partial sequence	6.47317e-172	612.628	678	12	400	471	859	369	369	94.8586	92.25
0348	0	0	2	0	4	0	0	0	4	13	0	0	23		EU423306	Kaistibacter ginsenosidimutans strain BXN7-7 16S ribosomal RNA gene, partial sequence	5.3135e-173	616.235	682	12	400	468	856	370	370	95.1157	92.5
0317	5	3	2	1	2	2	0	3	1	4	0	0	23		AY294215	Bdellovibrio sp. MPA 16S ribosomal RNA gene, partial sequence &gt;gi|332002276|gb|HQ440089.1| Uncultured bacterium clone OD-42 16S ribosomal RNA gene, partial sequence	1.73853e-147	531.477	588	12	400	434	822	351	351	90.2314	87.75
0178	3	0	1	0	0	14	1	2	0	0	1	1	23		HM038000	Vampirovibrio chlorellavorus ATCC:29753 16S ribosomal RNA gene, partial sequence	5.3135e-173	616.235	682	12	400	1065	677	372	372	95.6298	93
0257	3	1	1	4	1	0	0	1	1	6	1	4	23		GU187030	Acidobacteria bacterium IGE-003 16S ribosomal RNA gene, partial sequence	0	663.123	734	9	400	478	869	382	382	97.449	95.5
0117	1	1	1	5	0	0	0	3	4	6	2	0	23		AJ244807	Gram-positive bacteria SOGA31 partial 16S rRNA gene	9.00579e-145	522.46	578	12	400	456	844	349	349	89.7172	87.25
0898	0	3	3	6	0	0	2	1	0	3	0	4	22		GU187031	Acidobacteria bacterium IGE-010 16S ribosomal RNA gene, partial sequence	1.52234e-173	618.038	684	11	400	481	870	371	371	95.1282	92.75
0319	2	1	5	0	2	4	0	0	0	0	8	0	22		FN554384	Bacteroidetes bacterium ONB11 partial 16S rRNA gene, strain ONB11	7.38588e-165	589.185	652	12	400	940	552	364	364	93.5733	91
0321	0	0	0	1	0	0	0	0	5	14	0	2	22		EU423306	Kaistibacter ginsenosidimutans strain BXN7-7 16S ribosomal RNA gene, partial sequence	5.3135e-173	616.235	682	12	400	1066	678	370	370	95.1157	92.5
0340	0	2	0	2	1	0	1	1	9	5	0	1	22		JX949618	Blastococcus sp. MDB1-46 16S ribosomal RNA gene, partial sequence	0	697.387	772	12	400	435	823	388	388	99.7429	97
0114	2	6	2	0	0	1	1	0	1	8	0	1	22		NR_102470	Bdellovibrio bacteriovorus str. Tiberius strain Tiberius 16S ribosomal RNA, complete sequence	4.65688e-180	639.679	708	12	400	1071	683	375	375	96.401	93.75
0148	2	0	0	8	0	0	0	1	2	6	0	3	22		EU370951	Rubrobacterineae bacterium BR7-21 16S ribosomal RNA gene, partial sequence	0	675.746	748	12	400	1091	703	383	383	98.4576	95.75
0324	2	5	0	1	2	2	0	2	3	4	0	0	21		AJ871227	Sphaerobacter thermophilus partial 16S rRNA gene, clone 185-3	3.58654e-137	497.213	550	12	366	132	486	323	323	90.9859	80.75
0893	3	3	2	1	1	3	5	0	1	0	1	1	21		HQ540311	Sandaracinus amylolyticus strain NOSO 4 16S ribosomal RNA gene, partial sequence	0	666.729	738	12	400	1089	701	381	381	97.9434	95.25
0327	0	0	0	0	4	10	0	0	3	3	1	0	21		AJ966883	Prosthecobacter vanneervenii 16S rRNA gene (partial), 23S rRNA gene, tRNA-Ala gene, tRNA-Ile gene, ITS1 and ITS2, strain DSM 12252	0	652.302	722	12	400	1099	711	378	378	97.1722	94.5
0272	2	1	3	2	3	1	2	2	0	1	4	0	21		AF233292	Tuber borchii symbiont b-Z43 16S ribosomal RNA gene, partial sequence &gt;gi|47420148|gb|AY599666.1| Uncultured bacterium clone Cl-9-TB2-I 16S ribosomal RNA gene, partial sequence	6.0627e-166	592.791	656	12	400	1065	676	366	366	94.0874	91.5
0085	0	0	0	7	2	0	0	0	0	9	1	2	21		KC921156	Sphingomonadaceae bacterium LP116 16S ribosomal RNA gene, partial sequence	0	675.746	748	9	400	368	759	385	385	98.2143	96.25
0197	0	0	0	1	0	0	2	3	0	6	7	2	21		KC012940	Nocardia sp. IK-A4 16S ribosomal RNA gene, partial sequence	0	691.977	766	12	399	556	169	386	386	99.4845	96.7419
0086	0	1	2	5	0	0	0	1	6	5	0	1	21		AF498717	Bacterium Ellin335 16S ribosomal RNA gene, partial sequence	0	670.336	742	12	400	433	821	382	382	98.2005	95.5
0330	0	3	0	8	0	0	0	0	3	2	0	4	20		GU187033	Acidobacteria bacterium IGE-005 16S ribosomal RNA gene, partial sequence	1.02575e-175	625.252	692	12	400	1078	690	372	372	95.6298	93
0333	1	3	0	1	4	2	2	1	1	4	1	0	20		AB529679	Armatimonas rosea gene for 16S ribosomal RNA, partial sequence	2.58248e-126	461.145	510	12	400	1059	673	337	337	86.6324	84.25
0564	0	0	0	1	1	1	0	0	3	12	0	2	20		AY960767	Bacterium Ellin504 16S ribosomal RNA gene, partial sequence	4.65688e-180	639.679	708	12	400	491	879	375	375	96.401	93.75
0416	2	5	0	0	6	0	3	1	2	1	0	0	20		CP003470	Rhodanobacter sp. 2APBS1, complete genome	1.03302e-023	120.309	132	18	245	515513	515286	169	169	74.1228	42.25
0334	0	4	3	0	1	0	0	2	2	2	4	2	20		AB079645	Green non-sulfur bacterium B1-5 gene for 16S ribosomal RNA, partial sequence	4.3693e-136	493.606	546	12	396	1038	653	344	344	89.3506	86
0337	0	2	0	1	7	0	0	1	3	3	1	2	20		AB245395	Aeromicrobium ginsengisoli gene for 16S rRNA, partial sequence, strain: Gsoil 137	0	697.387	772	12	400	1069	681	388	388	99.7429	97
0338	2	0	2	7	0	0	0	0	5	0	0	4	20		KF312888	Paenibacillaceae bacterium S4-22 16S ribosomal RNA gene, partial sequence	0	657.713	728	12	400	1071	683	379	379	97.4293	94.75
0884	1	2	2	6	1	0	0	1	2	1	1	3	20		JX854223	Lewinella sp. SRO_346 16S ribosomal RNA gene, partial sequence	6.07342e-128	466.555	516	12	389	332	709	330	330	87.3016	82.5
0558	0	0	0	13	2	0	0	0	1	4	0	0	20		AB675658	Portibacter lacus gene for 16S rRNA, partial sequence	6.47889e-153	549.51	608	9	400	1099	708	357	357	91.0714	89.25
0108	2	3	1	3	5	2	0	1	1	1	0	1	20		KC921166	Verrucomicrobia bacterium LX191 16S ribosomal RNA gene, partial sequence	1.98016e-178	634.269	702	10	400	426	816	375	375	95.9079	93.75
0155	0	2	1	3	0	1	0	3	0	3	2	5	20		HM154525	Gemmatimonadetes bacterium KBS708 16S ribosomal RNA gene, partial sequence	4.65688e-180	639.679	708	12	400	1087	699	375	375	96.401	93.75
0078	0	2	1	1	0	0	1	1	8	2	1	3	20		DQ123621	Alpha proteobacterium CRIB-04 16S ribosomal RNA gene, partial sequence	0	670.336	742	12	400	452	840	382	382	98.2005	95.5
0138	0	0	0	6	2	0	1	0	5	5	1	0	20		JX458414	Sphingobium sp. W1.09-106 16S ribosomal RNA (16S rRNA) gene, complete sequence	0	697.387	772	12	400	1052	664	388	388	99.7429	97
0342	1	5	0	3	0	1	1	4	3	1	0	0	19		AY146669	Delta proteobacterium K18 16S ribosomal RNA gene, partial sequence	1.0981e-124	455.735	504	11	400	63	452	335	335	85.8974	83.75
0344	1	0	1	1	1	6	0	1	3	4	0	1	19		AM411964	Sphingobacterium sp. P-7 partial 16S rRNA gene, strain P-7	2.41232e-177	630.662	698	12	400	1079	691	373	373	95.8869	93.25
0345	0	7	0	1	0	0	2	2	1	5	0	1	19		AY234571	Bacterium Ellin5220 16S ribosomal RNA gene, partial sequence	1.73699e-166	594.595	658	12	400	1066	678	365	365	93.8303	91.25
0552	0	1	1	0	2	1	1	2	1	9	0	1	19		KC443080	Pontibacter sp. BAB1700 16S ribosomal RNA gene, partial sequence	1.73853e-147	531.477	588	12	400	1082	694	355	355	91.2596	88.75
0347	1	1	2	2	0	3	1	0	2	6	0	1	19		AF498717	Bacterium Ellin335 16S ribosomal RNA gene, partial sequence	0	670.336	742	12	400	1031	643	382	382	98.2005	95.5
0550	5	0	3	5	0	2	0	0	0	0	3	1	19		EF636191	Sphingobacteriales bacterium TP87 16S ribosomal RNA gene, partial sequence	0	684.763	758	12	400	717	329	385	385	98.9717	96.25
0350	0	1	0	4	4	4	0	0	1	1	1	3	19		FJ772030	Terrimonas sp. CR94 16S ribosomal RNA gene, partial sequence	0	657.713	728	12	400	462	850	379	379	97.4293	94.75
0351	2	0	4	3	0	4	0	0	0	0	3	3	19		KF059272	Achromobacter sp. yj-2 16S ribosomal RNA gene, partial sequence	0	697.387	772	12	400	1102	714	388	388	99.7429	97
0262	2	0	0	10	0	0	0	0	0	0	0	7	19		KC822366	Geobacillus sp. DC3 16S ribosomal RNA gene, partial sequence	0	699.19	774	9	400	505	896	390	390	99.4898	97.5
0080	0	1	1	2	0	0	0	0	6	2	1	6	19		JX848548	Chloroflexi bacterium JKG5 16S ribosomal RNA gene, partial sequence	9.01375e-126	459.342	508	12	399	1045	657	336	336	86.5979	84
0545	0	0	2	3	1	0	0	2	1	6	1	2	18		AB174822	Rhizobiales bacterium RR54 gene for 16S ribosomal RNA, partial sequence	5.31819e-154	553.117	612	12	400	433	821	356	356	91.5167	89
0873	0	0	0	0	0	0	0	0	6	7	5	0	18		JX458449	Moraxellaceae bacterium W2.09-231 16S ribosomal RNA (16S rRNA) gene, complete sequence	0	679.353	752	12	400	1091	703	384	384	98.7147	96
0356	0	2	1	1	2	1	1	3	1	4	1	1	18		KF193529	Thermomicrobium sp. KI3 16S ribosomal RNA gene, partial sequence	2.26335e-133	484.589	536	12	400	1045	651	346	346	88.946	86.5
0357	7	2	2	0	0	0	3	0	0	1	2	1	18		NR_044568	Solitalea koreensis strain R2A36-4 16S ribosomal RNA, partial sequence &gt;gi|193247234|gb|EU787448.1| Solitalea koreensis strain R2A36-4 16S ribosomal RNA gene, partial sequence	1.17141e-149	538.69	596	12	400	457	846	354	354	91.0026	88.5
0541	2	0	0	2	1	0	1	1	6	3	2	0	18		JQ898451	Mycobacterium fragae strain HF 8705 16S ribosomal RNA gene, partial sequence	0	684.763	758	12	400	1097	709	385	385	98.9717	96.25
0360	0	0	11	0	0	0	0	1	1	0	5	0	18		AB680761	Chitinophaga filiformis gene for 16S rRNA, partial sequence, strain: NBRC 15056	0	697.387	772	12	400	481	869	388	388	99.7429	97
0391	0	3	1	1	0	1	3	2	1	3	2	1	18		NR_074700	Candidatus Nitrospira defluvii 16S ribosomal RNA, complete sequence	0	688.37	762	12	400	503	891	386	386	99.2288	96.5
0362	4	0	2	0	3	3	0	1	0	0	4	1	18		NR_074099	Solitalea canadensis DSM 3403 strain DSM 3403 16S ribosomal RNA, complete sequence	2.11796e-146	527.87	584	12	400	1093	705	353	353	90.7455	88.25
0865	2	0	0	1	0	0	2	1	3	6	3	0	18		KF206392	Methyloversatilis sp. PL20 16S ribosomal RNA gene, partial sequence	0	693.78	768	12	400	1024	636	387	387	99.4859	96.75
0166	2	3	1	1	1	1	4	0	0	3	2	0	18		AM233527	Olavius ilvae associated proteobacterium Delta 8 partial 16S rRNA gene, clone SW1_81	1.02665e-156	562.134	622	12	400	482	870	358	358	92.0308	89.5
0191	1	1	1	4	0	0	0	0	2	4	0	5	18		KC921197	Delta proteobacterium WX152 16S ribosomal RNA gene, partial sequence	5.31819e-154	553.117	612	12	400	1060	672	356	356	91.5167	89
0235	0	0	1	6	0	1	0	1	0	5	0	4	18		HQ675647	Chloroflexi bacterium SCGC AAA240-O20 small subunit ribosomal RNA gene, partial sequence	1.02756e-137	499.016	552	12	400	463	851	344	344	88.4319	86
0093	0	0	0	0	0	0	0	0	1	13	1	3	18		JX083965	Paenibacillus sp. MM38 16S ribosomal RNA gene, partial sequence	0	675.746	748	12	400	492	880	383	383	98.4576	95.75
0864	0	2	0	5	0	0	1	0	4	3	0	2	17		EU594496	Soil bacterium T16 16S ribosomal RNA gene, partial sequence	7.8929e-152	545.904	604	9	380	166	537	344	344	92.4731	86
0366	0	4	0	1	0	0	1	4	2	1	2	2	17		HE814812	Phycicoccus sp. S3H7 partial 16S rRNA gene, isolate S3H7	0	697.387	772	12	400	579	191	388	388	99.7429	97
0535	4	2	0	1	0	3	6	0	0	0	1	0	17		FN554397	Delta proteobacterium O29 partial 16S rRNA gene, strain O29	0	650.499	720	10	400	451	842	380	380	97.1867	95
0369	0	0	1	0	0	0	0	4	2	9	0	1	17		GQ369128	Rhodoplanes sp. Z2-YC6860 16S ribosomal RNA gene, partial sequence	6.47317e-172	612.628	678	12	400	1010	622	369	369	94.8586	92.25
0370	0	0	0	2	1	0	0	1	6	6	1	0	17		HQ341732	Bacteroidetes bacterium WD300 16S ribosomal RNA gene, partial sequence	2.94661e-119	437.702	484	12	400	103	490	331	331	85.09	82.75
0371	0	1	1	2	0	0	1	1	3	5	1	2	17		EU875524	Chloroflexi bacterium ET1 16S ribosomal RNA gene, partial sequence	4.661e-161	576.561	638	12	400	436	824	361	361	92.8021	90.25
0372	0	4	0	0	4	0	0	2	3	4	0	0	17		KF479643	Paenibacillus sp. C-19-1 16S ribosomal RNA gene, partial sequence	0	693.78	768	12	400	1105	717	387	387	99.4859	96.75
0158	4	0	0	2	1	1	0	1	3	4	1	0	17		HE716898	Cohnella sp. BCA29 partial 16S rRNA gene, strain BCA29	0	697.387	772	12	400	290	678	388	388	99.7429	97
0234	0	0	2	7	0	0	0	3	0	2	1	2	17		unidentified
0118	0	5	0	1	1	0	1	4	0	3	0	2	17		JQ977490	Mycetocola sp. Cma7 16S ribosomal RNA gene, partial sequence	0	679.353	752	12	400	462	850	384	384	98.7147	96
0131	0	2	2	6	1	0	2	1	0	0	2	1	17		KF360051	Ferruginibacter sp. DS48-6-4 16S ribosomal RNA gene, partial sequence	0	643.286	712	12	400	456	844	376	376	96.6581	94
0187	0	0	0	0	1	2	3	2	2	3	3	1	17		EU723161	Actinobacterium kmd_278 16S ribosomal RNA gene, partial sequence	0	693.78	768	12	400	1039	651	387	387	99.4859	96.75
0115	0	0	0	13	0	0	0	0	0	0	2	2	17		AB366356	Paenibacillus sp. SBK-15 gene for 16S ribosomal RNA, partial sequence	0	655.909	726	9	401	422	814	381	381	96.9466	95.0125
0374	5	3	2	0	0	4	0	0	0	0	2	0	16		JN585676	Chitinophaga sp. RA12 16S ribosomal RNA gene, partial sequence	0	679.353	752	12	400	461	849	384	384	98.7147	96
0375	1	0	2	6	0	1	0	0	0	0	0	6	16		CP002159	Gallionella capsiferriformans ES-2, complete genome	6.96043e-026	127.522	140	17	196	2077465	2077644	139	139	77.2222	34.75
0376	0	0	0	4	0	1	0	2	1	4	1	3	16		HM173634	Thiobacillus thioparus strain White 16S ribosomal RNA (rrs) gene, partial sequence	0	693.78	768	12	400	479	867	387	387	99.4859	96.75
0854	0	3	1	0	2	1	1	2	2	2	1	1	16		AJ308496	Halotolerant bacterium P4-I-0 partial 16S rRNA gene, strain P4-I-0 (clone B)	1.62972e-122	448.522	496	12	400	448	838	340	340	87.4036	85
0853	0	0	1	3	0	1	0	2	2	3	2	2	16		AB682650	Parasegetibacter luojiensis gene for 16S rRNA, partial sequence, strain: NBRC 107672	5.67324e-179	636.072	704	9	400	1087	696	376	376	95.9184	94
0379	0	9	1	0	0	0	6	0	0	0	0	0	16		JX861517	Brevundimonas vancanneytii strain MCCC1A07459 16S ribosomal RNA gene, partial sequence	0	697.387	772	12	400	30	418	388	388	99.7429	97
0380	0	0	0	0	15	1	0	0	0	0	0	0	16		JQ782931	Saccharothrix sp. 10-10 16S ribosomal RNA gene, partial sequence	0	697.387	772	12	400	433	821	388	388	99.7429	97
0383	0	0	0	7	6	0	0	3	0	0	0	0	16		JQ033988	Haliscomenobacter sp. JJ019 16S ribosomal RNA gene, partial sequence	1.85787e-134	488.196	540	9	400	1035	643	347	347	88.5204	86.75
0919	0	2	1	3	0	0	3	0	1	3	1	2	16		JX848548	Chloroflexi bacterium JKG5 16S ribosomal RNA gene, partial sequence	4.09585e-111	410.651	454	6	400	439	833	328	328	83.038	82
0384	1	0	6	5	0	0	0	0	0	0	2	2	16		KC430998	Pseudomonas sp. RSP-VIW-57 16S ribosomal RNA gene, partial sequence	0	699.19	774	11	400	374	763	389	389	99.7436	97.25
0244	2	0	0	4	0	1	1	2	2	3	0	1	16		CP000463	Rhodopseudomonas palustris BisA53, complete genome	1.53314e-021	113.095	124	76	400	1945513	1945189	226	226	69.5385	56.5
0236	1	4	1	0	2	0	0	0	1	4	3	0	16		KF555370	Bacterium KB42 16S ribosomal RNA gene, partial sequence	0	697.387	772	12	400	13	401	388	388	99.7429	97
0132	6	1	0	2	0	1	1	2	0	0	1	2	16		KF013206	Alpha proteobacterium SBR15 16S ribosomal RNA gene, partial sequence	0	697.387	772	12	400	1006	618	388	388	99.7429	97
0121	0	0	2	5	0	0	0	0	0	1	7	1	16		EF612323	Bacteroidetes bacterium OS-21A 16S ribosomal RNA gene, partial sequence	0	679.353	752	12	400	1083	695	384	384	98.7147	96
0237	0	1	1	4	0	2	1	0	0	1	4	2	16		AF345825	Chloronema giganteum clone Gnsb-1 16S ribosomal RNA gene, partial sequence	2.26335e-133	484.589	536	12	399	1070	684	341	341	87.8866	85.25
0521	5	1	0	2	0	0	0	0	3	2	0	2	15		NR_074547	Fluviicola taffensis DSM 16823 strain DSM 16823 16S ribosomal RNA, complete sequence	9.60703e-170	605.415	670	12	400	504	893	369	369	94.8586	92.25
0388	0	1	0	1	0	0	1	3	3	4	2	0	15		CP002985	Acidithiobacillus ferrivorans SS3, complete genome	0.053559	48.1739	52	82	143	2559791	2559730	50	50	80.6452	12.5
0389	0	2	4	0	0	0	7	1	0	1	0	0	15		KC560021	Bacteroidetes bacterium RG1-1 16S ribosomal RNA gene, partial sequence	0	679.353	752	12	400	1104	716	384	384	98.7147	96
0390	0	0	1	0	0	0	0	2	3	7	0	2	15		AY234503	Bacterium Ellin5086 16S ribosomal RNA gene, partial sequence	1.62685e-160	574.758	636	12	400	1029	641	363	363	93.3162	90.75
0517	0	1	0	5	0	1	0	0	1	2	0	5	15		HM173634	Thiobacillus thioparus strain White 16S ribosomal RNA (rrs) gene, partial sequence	0	693.78	768	12	400	1081	693	387	387	99.4859	96.75
0392	0	2	1	2	1	0	1	1	1	4	1	1	15		KC921150	Acidobacteria bacterium LWQ117 16S ribosomal RNA gene, partial sequence	0	675.746	748	12	400	1038	650	383	383	98.4576	95.75
0515	3	1	0	4	0	1	1	1	2	0	0	2	15		JQ733906	Litorilinea aerophila strain PRI-4131 small subunit ribosomal RNA, tRNA-Ile (trnI), and large subunit ribosomal RNA genes, complete sequence	1.42581e-167	598.201	662	12	400	1893	1505	366	366	94.0874	91.5
0395	12	0	0	0	0	3	0	0	0	0	0	0	15		AB698743	Methylobacterium adhaesivum gene for 16S ribosomal RNA, partial sequence, strain: 83f	0	693.78	768	12	400	475	863	387	387	99.4859	96.75
0398	2	0	1	1	5	0	1	1	2	0	2	0	15		DQ139400	Oscillochloris trichoides strain C6 16S ribosomal RNA gene, partial sequence	5.68327e-141	509.836	564	12	400	429	815	348	348	89.4602	87
0400	0	0	1	0	12	1	0	0	0	0	1	0	15		JQ972880	Saccharothrix longispora strain TTA 118 16S ribosomal RNA gene, partial sequence	0	693.78	768	12	400	1106	718	387	387	99.4859	96.75
0401	0	3	3	1	1	0	1	1	1	2	0	2	15		KF555370	Bacterium KB42 16S ribosomal RNA gene, partial sequence	0	697.387	772	12	400	612	224	388	388	99.7429	97
0243	0	5	0	3	0	0	1	5	0	1	0	0	15		KF267724	Cystobacter violaceus strain Cbvi34 16S ribosomal RNA gene, partial sequence	0	648.696	718	12	400	1097	709	377	377	96.9152	94.25
0181	6	0	2	1	0	5	0	0	0	0	0	1	15		EU004198	Rhodocytophaga aerolata strain 5416T-29 16S ribosomal RNA gene, partial sequence	7.38588e-165	589.185	652	12	400	437	825	364	364	93.5733	91
0164	0	0	5	5	0	1	0	1	0	1	1	1	15		KF280392	Rhodococcus sp. XF-8 16S ribosomal RNA gene, partial sequence	0	697.387	772	12	400	444	832	388	388	99.7429	97
0222	0	0	0	2	0	0	0	0	11	1	1	0	15		JQ977062	Caulobacter sp. Ara14 16S ribosomal RNA gene, partial sequence	0	690.173	764	9	400	1028	637	388	388	98.9796	97
0059	0	0	0	0	0	0	0	0	6	5	0	4	15		JF806520	Conexibacter sp. BS10 16S ribosomal RNA gene, partial sequence	0	645.089	714	9	400	1094	703	378	378	96.4286	94.5
0403	0	1	1	2	0	4	1	1	0	1	0	3	14		EU004198	Rhodocytophaga aerolata strain 5416T-29 16S ribosomal RNA gene, partial sequence	2.75246e-170	607.218	672	12	400	1031	643	368	368	94.6015	92
0405	14	0	0	0	0	0	0	0	0	0	0	0	14		AB524074	Parasphingopyxis lamellibrachiae gene for 16S ribosomal RNA, partial sequence	1.02756e-137	499.016	552	12	391	1048	668	342	342	90	85.5
0406	0	4	0	1	2	0	1	2	2	2	0	0	14		HM005240	Intrasporangiaceae bacterium BA53 16S ribosomal RNA gene, partial sequence	0	693.78	768	12	400	1086	698	387	387	99.4859	96.75
0411	0	0	2	3	0	2	2	1	1	2	1	0	14		EU594496	Soil bacterium T16 16S ribosomal RNA gene, partial sequence	1.98191e-159	571.151	632	12	380	169	537	348	348	94.3089	87
0412	0	1	0	4	1	0	1	0	3	2	0	2	14		AB535715	Thermasporomyces composti gene for 16S rRNA gene, partial sequence	2.26335e-133	484.589	536	12	400	1063	675	343	343	88.1748	85.75
0415	0	1	0	4	0	1	0	0	2	3	0	3	14		NR_074114	Elusimicrobium minutum Pei191 strain Pei191 16S ribosomal RNA, complete sequence	8.43473e-139	502.623	556	12	399	1094	707	344	344	88.6598	86
0500	1	0	3	7	0	0	0	0	0	0	2	1	14		FJ377378	Bacteroidetes bacterium MA051 16S ribosomal RNA gene, partial sequence	0	679.353	752	12	400	140	528	384	384	98.7147	96
0417	1	3	0	2	1	0	0	1	4	1	0	1	14		KF241525	Geobacillus stearothermophilus strain AHBR12 16S ribosomal RNA gene, partial sequence	0	693.78	768	12	400	1101	713	387	387	99.4859	96.75
0418	0	0	0	3	1	1	0	0	4	3	0	2	14		KC921189	Bacterium WX65 16S ribosomal RNA gene, partial sequence	6.92976e-121	443.112	490	12	400	451	840	335	335	86.1183	83.75
0609	1	5	1	0	0	0	2	3	0	2	0	0	14		JF488159	Bacterium SCGC AAA202-N08 16S ribosomal RNA gene, partial sequence	6.93649e-159	569.347	630	9	401	442	834	362	362	92.112	90.2743
0420	1	0	0	1	0	0	1	0	6	3	0	2	14		JX949618	Blastococcus sp. MDB1-46 16S ribosomal RNA gene, partial sequence	0	690.173	764	6	400	1039	645	390	390	98.7342	97.5
0826	4	4	2	2	1	0	0	0	0	0	1	0	14		EF636096	Rhodospirillales bacterium TP700 16S ribosomal RNA gene, partial sequence	1.24962e-174	621.645	688	12	400	106	494	371	371	95.3728	92.75
0422	0	0	0	0	0	0	0	0	11	0	0	3	14		AB308363	Bacterium TG161 gene for 16S ribosomal RNA, partial sequence	2.41232e-177	630.662	698	12	400	1100	712	373	373	95.8869	93.25
0887	2	3	0	0	0	1	1	5	1	0	0	1	14		KF267724	Cystobacter violaceus strain Cbvi34 16S ribosomal RNA gene, partial sequence	0	677.55	750	11	400	494	883	384	384	98.4615	96
0128	0	0	1	2	0	0	1	0	2	3	1	4	14		GU318372	Pseudonocardia compacta strain USDA B16170 16S ribosomal RNA gene, partial sequence	0	690.173	764	9	400	1073	682	388	388	98.9796	97
0099	0	3	0	0	1	0	0	1	1	6	1	1	14		FN687912	Oceanibacterium hippocampi partial 16S rRNA gene, type strain BFLP-8T	1.52234e-173	618.038	684	12	400	1063	674	373	373	95.8869	93.25
0136	3	7	3	0	0	0	0	0	0	0	1	0	14		KF267732	Myxococcus stipitatus strain Mxs42 16S ribosomal RNA gene, partial sequence	1.98541e-121	444.915	492	12	400	1099	711	332	332	85.347	83
0070	0	1	0	3	2	0	1	1	0	3	1	2	14		GU207879	Polyangium fumosum strain Pl fu5 16S ribosomal RNA gene, complete sequence	0	693.78	768	12	400	1119	731	387	387	99.4859	96.75
0427	0	3	0	4	0	0	0	4	0	1	0	1	13		AY234571	Bacterium Ellin5220 16S ribosomal RNA gene, partial sequence	2.75246e-170	607.218	672	12	400	1066	678	368	368	94.6015	92
0491	1	0	2	3	0	2	0	0	0	2	0	3	13		AM162404	Acetobacteraceae bacterium PN-29 partial 16S rRNA gene, isolate PN-29	0	650.499	720	12	400	1045	659	379	379	97.4293	94.75
0876	2	3	2	0	0	0	0	1	0	4	0	1	13		GQ221764	Prosthecomicrobium litoralum strain 524-16 16S ribosomal RNA gene, partial sequence	4.36159e-174	619.842	686	12	400	453	842	372	372	95.6298	93
0432	3	0	0	0	0	8	0	2	0	0	0	0	13		HM038000	Vampirovibrio chlorellavorus ATCC:29753 16S ribosomal RNA gene, partial sequence	5.3135e-173	616.235	682	12	400	465	853	370	370	95.1157	92.5
0868	0	1	0	1	3	0	1	1	2	0	0	4	13		AY960780	Bacterium Ellin517 16S ribosomal RNA gene, partial sequence	8.99784e-164	585.578	648	12	400	1091	703	363	363	93.3162	90.75
0247	0	0	0	0	0	0	0	3	0	7	1	2	13		AM411913	Hyphomicrobium sp. P-47 partial 16S rRNA gene, strain P-47	0	697.387	772	12	400	428	816	388	388	99.7429	97
0216	0	1	0	5	0	0	0	1	0	4	1	1	13		HM748691	Bacterium Ellin6543 16S ribosomal RNA gene, partial sequence	1.98366e-140	508.033	562	12	400	1047	659	346	346	88.946	86.5
0052	1	0	0	3	0	0	0	0	1	6	0	2	13		KC921197	Delta proteobacterium WX152 16S ribosomal RNA gene, partial sequence	1.09713e-143	518.853	574	8	400	455	847	353	353	89.8219	88.25
0092	0	4	2	2	0	0	0	4	0	1	0	0	13		HQ675545	Chloroflexi bacterium SCGC AAA240-B13 small subunit ribosomal RNA gene, partial sequence	1.09713e-143	518.853	574	9	400	475	866	350	350	89.2857	87.5
0437	0	0	0	1	0	0	1	1	1	8	0	0	12		AF524857	Bacterium K-4b1 16S ribosomal RNA gene, partial sequence	1.98541e-121	444.915	492	12	400	1125	735	336	336	86.3753	84
0439	0	5	1	0	0	0	3	2	1	0	0	0	12		KF318382	Agrococcus lahaulensis strain T-21 16S ribosomal RNA gene, partial sequence	0	697.387	772	12	400	1069	681	388	388	99.7429	97
0440	0	2	0	3	0	2	0	0	2	0	0	3	12		AY960777	Bacterium Ellin514 16S ribosomal RNA gene, partial sequence	1.52234e-173	618.038	684	11	400	503	892	371	371	95.1282	92.75
0442	0	0	0	0	0	0	0	0	2	9	1	0	12		AB121772	Alpha proteobacterium Shinshu-th1 gene for 16S rRNA	0	648.696	718	12	400	452	840	377	377	96.9152	94.25
0443	0	0	0	0	0	0	3	1	0	1	2	5	12		FJ870384	Acidobacteria bacterium KBS 96 16S ribosomal RNA gene, partial sequence	2.41446e-158	567.544	628	12	400	441	829	359	359	92.2879	89.75
0444	0	0	0	2	0	1	1	0	2	6	0	0	12		AM500706	Rhodocyclaceae bacterium WST6-1 partial 16S rRNA gene, isolate WST6-1	0	697.387	772	12	400	465	853	388	388	99.7429	97
0445	0	8	1	3	0	0	0	0	0	0	0	0	12		AB206386	Sporomusa sp. Tc2A gene for 16S rRNA, partial sequence	3.35911e-131	477.376	528	9	394	1102	720	341	341	88.342	85.25
0446	0	0	1	5	0	1	0	0	1	2	1	1	12		GU187033	Acidobacteria bacterium IGE-005 16S ribosomal RNA gene, partial sequence	0	657.713	728	12	400	1078	690	379	379	97.4293	94.75
0447	1	0	3	1	3	0	0	0	1	1	0	2	12		KC921166	Verrucomicrobia bacterium LX191 16S ribosomal RNA gene, partial sequence	2.57792e-164	587.381	650	6	400	423	816	368	368	93.1646	92
0449	5	1	1	0	0	1	1	0	0	0	3	0	12		unidentified
0450	0	0	0	3	0	0	2	0	4	2	0	1	12		AM162404	Acetobacteraceae bacterium PN-29 partial 16S rRNA gene, isolate PN-29	0	643.286	712	12	400	446	834	376	376	96.6581	94
0451	0	1	1	2	3	1	1	0	2	1	0	0	12		AM233527	Olavius ilvae associated proteobacterium Delta 8 partial 16S rRNA gene, clone SW1_81	6.91753e-159	569.347	630	12	400	1080	691	361	361	92.8021	90.25
0452	4	1	0	0	1	0	1	1	0	3	0	1	12		AM411964	Sphingobacterium sp. P-7 partial 16S rRNA gene, strain P-7	4.65688e-180	639.679	708	12	400	482	870	375	375	96.401	93.75
0453	0	1	2	2	0	1	0	1	0	3	1	1	12		EF636096	Rhodospirillales bacterium TP700 16S ribosomal RNA gene, partial sequence	0	654.106	724	9	400	708	317	380	380	96.9388	95
0620	0	0	0	2	0	0	0	0	1	4	1	4	12		JX950043	Sphingopyxis sp. TMN-38-1 16S ribosomal RNA gene, partial sequence	0	690.173	764	12	401	403	792	387	387	99.2308	96.5087
0456	1	0	0	0	0	0	1	0	4	5	0	1	12		KF241525	Geobacillus stearothermophilus strain AHBR12 16S ribosomal RNA gene, partial sequence	0	697.387	772	12	400	501	889	388	388	99.7429	97
0805	0	2	0	3	0	1	0	3	1	1	0	1	12		CP002344	Thermaerobacter marianensis DSM 12885, complete genome	6.1003e-033	150.966	166	89	380	184347	184056	216	216	73.9726	54
0459	0	0	0	3	1	1	0	0	0	3	2	2	12		KC921198	Hyphomicrobiaceae bacterium WX185 16S ribosomal RNA gene, partial sequence	0	643.286	712	12	400	389	777	376	376	96.6581	94
0461	1	0	0	3	0	1	0	0	4	3	0	0	12		HF937255	Kofleria sp. DSM 14602 partial 16S rRNA gene, strain DSM 14602	5.31819e-154	553.117	612	12	400	520	908	356	356	91.5167	89
0230	0	0	0	2	0	0	1	2	3	2	1	1	12		HM022201	Mycobacterium parmense strain CIP 107385 16S ribosomal RNA gene and 16S-23S ribosomal RNA intergenic spacer, partial sequence	0	697.387	772	12	400	484	872	388	388	99.7429	97
0294	0	1	1	1	1	1	0	0	4	2	1	0	12		KC856940	Micromonospora sp. WMMB 894 16S ribosomal RNA gene, partial sequence	0	695.583	770	6	400	1036	642	391	391	98.9873	97.75
0146	0	1	1	4	0	0	1	0	1	3	0	1	12		KC921150	Acidobacteria bacterium LWQ117 16S ribosomal RNA gene, partial sequence	0	675.746	748	12	400	440	828	383	383	98.4576	95.75
0153	0	0	1	3	0	0	0	0	1	1	6	0	12		AB682000	Sneathiella chinensis gene for 16S rRNA, partial sequence, strain: NBRC 103408	2.41446e-158	567.544	628	12	400	1043	655	359	359	92.2879	89.75
0266	3	0	0	5	0	1	0	1	0	0	0	2	12		JX566591	Massilia sp. 4106 16S ribosomal RNA gene, partial sequence	0	661.319	732	12	400	1111	723	380	380	97.6864	95
0174	3	1	0	0	0	0	1	1	2	3	1	0	12		JQ733906	Litorilinea aerophila strain PRI-4131 small subunit ribosomal RNA, tRNA-Ile (trnI), and large subunit ribosomal RNA genes, complete sequence	2.26135e-152	547.707	606	12	400	1292	1680	357	357	91.7738	89.25
0061	0	1	0	2	0	0	0	1	1	6	0	1	12		JX193794	Micromonospora marina strain MN10 16S ribosomal RNA gene, partial sequence	0	699.19	774	12	401	459	848	389	389	99.7436	97.0075
0464	2	0	0	1	0	1	0	0	1	2	0	4	11		KC778366	Limnobacter thiooxidans strain BGB1 16S ribosomal RNA gene, partial sequence	0	693.78	768	12	400	1076	688	387	387	99.4859	96.75
0466	0	1	2	0	3	0	0	0	0	4	1	0	11		NR_074263	Chloroflexus aurantiacus J-10-fl strain J-10-fl 16S ribosomal RNA, complete sequence	3.58654e-137	497.213	550	9	400	456	846	346	346	88.2653	86.5
0467	4	0	1	1	0	0	0	3	0	0	0	2	11		EF636195	Sphingobacteriales bacterium TP64 16S ribosomal RNA gene, partial sequence	4.65688e-180	639.679	708	12	400	113	501	375	375	96.401	93.75
0468	0	1	0	1	0	0	0	2	4	3	0	0	11		AJ229208	Unidentified eubacterium from anoxic bulk soil 16S rRNA gene (clone BSV56)	0	688.37	762	12	400	1031	643	386	386	99.2288	96.5
0469	11	0	0	0	0	0	0	0	0	0	0	0	11		HE801967	Azospirillum sp. Ruye-58 partial 16S rRNA gene, strain Ruye-58	4.98536e-129	470.162	520	12	399	412	799	337	337	86.8557	84.25
0470	2	0	1	1	0	0	2	2	0	3	0	0	11		NR_074700	Candidatus Nitrospira defluvii 16S ribosomal RNA, complete sequence	0	684.763	758	12	400	1102	714	385	385	98.9717	96.25
0822	0	0	0	5	0	1	0	0	0	0	0	5	11		KC921168	Gemmatimonadetes bacterium WF4 16S ribosomal RNA gene, partial sequence	1.42707e-148	535.083	592	12	400	970	582	352	352	90.4884	88
0471	0	4	0	1	0	1	0	1	2	2	0	0	11		AB794104	Alpha proteobacterium Gela4 gene for 16S ribosomal RNA, partial sequence	6.91143e-178	632.465	700	8	400	1061	669	376	376	95.6743	94
0472	0	0	0	5	3	0	0	0	2	0	0	1	11		JQ033988	Haliscomenobacter sp. JJ019 16S ribosomal RNA gene, partial sequence	4.09224e-130	473.769	524	12	400	436	823	339	339	87.1465	84.75
0473	0	2	0	2	0	1	1	0	1	2	0	2	11		KC921150	Acidobacteria bacterium LWQ117 16S ribosomal RNA gene, partial sequence	8.99784e-164	585.578	648	12	400	440	828	363	363	93.3162	90.75
0474	0	0	0	1	0	0	0	0	1	7	0	2	11		AB245333	Rubrobacteridae bacterium Gsoil 1167 gene for 16S rRNA, partial sequence	1.24962e-174	621.645	688	12	400	495	883	371	371	95.3728	92.75
0475	9	0	1	0	0	1	0	0	0	0	0	0	11		NR_074236	Herpetosiphon aurantiacus DSM 785 16S ribosomal RNA, complete sequence	8.43473e-139	502.623	556	12	400	1060	675	346	346	88.946	86.5
0476	0	0	4	3	0	3	0	0	0	1	0	0	11		AB361362	Rhizobiaceae bacterium S181 gene for 16S ribosomal RNA, partial sequence	0	686.566	760	9	400	1032	642	388	388	98.9796	97
0477	2	7	0	0	0	0	1	0	0	0	1	0	11		AY294215	Bdellovibrio sp. MPA 16S ribosomal RNA gene, partial sequence &gt;gi|332002276|gb|HQ440089.1| Uncultured bacterium clone OD-42 16S ribosomal RNA gene, partial sequence	1.3354e-161	578.364	640	12	400	1032	646	363	363	93.3162	90.75
0478	0	3	2	3	0	0	0	0	1	0	1	1	11		KC109787	Azospirillum amazonense strain LMG 22237 16S ribosomal RNA gene, partial sequence	2.75489e-151	544.1	602	12	400	446	834	354	354	91.0026	88.5
0225	0	0	0	7	0	0	0	0	1	1	0	2	11		CP002249	Agrobacterium sp. H13-3 linear chromosome, complete sequence	6.10569e-014	87.848	96	16	151	1307813	1307948	103	103	75.7353	25.75
0151	0	2	1	1	1	1	0	0	2	1	1	1	11		HM748691	Bacterium Ellin6543 16S ribosomal RNA gene, partial sequence	2.41659e-139	504.426	558	12	400	1047	659	345	345	88.6889	86.25
0295	0	0	0	1	0	0	0	0	3	6	0	1	11		HM748740	Bacterium Ellin7530 16S ribosomal RNA gene, partial sequence	4.65688e-180	639.679	708	12	400	490	878	375	375	96.401	93.75
0195	0	2	0	2	0	2	1	0	3	1	0	0	11		NR_041633	Ilumatobacter fluminis strain YM22-133 16S ribosomal RNA, partial sequence &gt;gi|169264904|dbj|AB360343.1| Ilumatobacter fluminis gene for 16S rRNA, partial sequence	0	661.319	732	12	400	463	851	380	380	97.6864	95
0480	0	2	0	3	0	1	0	0	1	3	0	0	10		NR_075011	Geobacter metallireducens GS-15 strain GS-15 16S ribosomal RNA, complete sequence	4.08862e-149	536.887	594	9	400	1130	739	354	354	90.3061	88.5
0482	1	0	0	0	0	9	0	0	0	0	0	0	10		CP002994	Streptomyces violaceusniger Tu 4113, complete genome	0.053559	48.1739	52	111	141	5271022	5270992	29	29	93.5484	7.25
0589	0	1	1	1	2	0	3	0	0	0	0	2	10		AJ871227	Sphaerobacter thermophilus partial 16S rRNA gene, clone 185-3	1.34024e-142	515.246	570	12	366	132	486	327	327	92.1127	81.5461
0484	1	0	1	5	0	0	0	1	0	0	0	2	10		GQ131577	Dyadobacter sp. BZ26 16S ribosomal RNA gene, partial sequence	0	675.746	748	12	400	488	876	383	383	98.4576	95.75
0487	0	7	1	2	0	0	0	0	0	0	0	0	10		JF510471	Actinobacterium TC4 16S ribosomal RNA gene, partial sequence	1.33776e-123	452.129	500	9	400	438	830	339	339	86.4796	84.75
0488	9	0	1	0	0	0	0	0	0	0	0	0	10		AB079642	Herpetosiphon sp. OSI-B2 gene for 16S rRNA, partial sequence	1.52638e-116	428.685	474	12	400	439	824	334	334	85.8612	83.5
0799	0	3	0	1	1	0	0	0	0	2	2	1	10		EU875524	Chloroflexi bacterium ET1 16S ribosomal RNA gene, partial sequence	2.11609e-165	590.988	654	1	400	1048	649	371	371	92.75	92.75
0490	3	0	0	0	0	7	0	0	0	0	0	0	10		NR_041481	Deinococcus roseus strain TDMA-uv51 16S ribosomal RNA, partial sequence &gt;gi|110083373|dbj|AB264136.1| Deinococcus roseus gene for 16S rRNA, partial sequence	0	684.763	758	12	400	1042	654	385	385	98.9717	96.25
0796	1	5	0	0	0	0	3	1	0	0	0	0	10		CP000103	Nitrosospira multiformis ATCC 25196, complete genome	1.34131e-066	262.775	290	30	322	1209910	1210202	234	234	79.8635	58.5
0795	0	0	0	0	3	0	4	1	0	1	0	1	10		X99390	Opitutus sp. VeGlc2 16S rRNA gene, strain VeGlc2	0	670.336	742	12	400	1099	711	382	382	98.2005	95.5
0492	0	5	2	0	0	0	1	1	0	1	0	0	10		AB529679	Armatimonas rosea gene for 16S ribosomal RNA, partial sequence	3.14333e-144	520.657	576	12	400	1059	671	351	351	90.2314	87.75
0493	0	0	0	3	0	1	0	0	0	3	0	3	10		KC778366	Limnobacter thiooxidans strain BGB1 16S ribosomal RNA gene, partial sequence	0	697.387	772	12	400	476	864	388	388	99.7429	97
0494	8	0	0	0	0	2	0	0	0	0	0	0	10		NR_074547	Fluviicola taffensis DSM 16823 strain DSM 16823 16S ribosomal RNA, complete sequence	0	693.78	768	12	400	504	892	387	387	99.4859	96.75
0496	0	0	1	0	0	0	0	0	7	1	0	1	10		NR_102876	Bdellovibrio exovorus JSS strain JSS 16S ribosomal RNA, complete sequence	0	675.746	748	12	400	1080	692	383	383	98.4576	95.75
0498	1	0	0	2	0	3	1	0	0	0	0	3	10		CP003156	Owenweeksia hongkongensis DSM 17368, complete genome	5.32289e-135	489.999	542	12	400	1918462	1918074	342	342	87.9177	85.5
0499	0	0	0	2	0	0	0	2	0	2	0	4	10		JF423906	Gaiella occulta strain F2-233 16S ribosomal RNA gene, partial sequence	8.99784e-164	585.578	648	12	400	510	898	363	363	93.3162	90.75
0773	0	2	1	2	0	0	0	2	1	1	0	1	10		FJ808611	Clostridium sp. 6-31 16S ribosomal RNA gene, partial sequence	1.42707e-148	535.083	592	12	400	398	786	352	352	90.4884	88
0781	0	3	0	0	1	0	1	1	1	2	0	1	10		GQ221764	Prosthecomicrobium litoralum strain 524-16 16S ribosomal RNA gene, partial sequence	0	643.286	712	12	400	1056	668	376	376	96.6581	94
0502	0	4	0	0	0	0	1	0	0	3	0	2	10		AY960767	Bacterium Ellin504 16S ribosomal RNA gene, partial sequence	5.3135e-173	616.235	682	7	400	486	879	373	373	94.6701	93.25
0503	0	2	0	0	0	0	3	1	0	4	0	0	10		AF233293	Tuber borchii symbiont b-1BO 16S ribosomal RNA gene, partial sequence	2.5802e-145	524.263	580	12	400	471	860	351	351	90.2314	87.75
0504	6	0	0	0	1	2	1	0	0	0	0	0	10		EU326493	Chlamydiales symbiont of Salmo salar isolate D261006 16S ribosomal RNA gene, partial sequence	2.41232e-177	630.662	698	12	400	1063	673	375	375	96.401	93.75
0505	0	4	0	1	0	0	0	2	0	2	0	1	10		KF481682	Gemmatimonas sp. AP64 16S ribosomal RNA gene, complete sequence	1.98191e-159	571.151	632	12	400	488	876	360	360	92.545	90
0260	0	0	0	2	0	1	0	2	0	1	2	2	10		AB681842	Cupriavidus sp. NBRC 102508 gene for 16S rRNA, partial sequence	0	693.78	768	12	400	1083	695	387	387	99.4859	96.75
0210	0	0	0	0	0	0	0	0	0	6	2	2	10		KF228166	Gemmatimonas aurantiaca clone H9-0AF4E_11038 16S ribosomal RNA gene, partial sequence	6.47889e-153	549.51	608	8	390	467	850	353	353	92.1671	88.25
0200	2	0	2	2	0	1	0	1	0	1	0	1	10		FR865169	Paenibacillus sp. THE22 partial 16S rRNA gene, strain THE22	0	657.713	728	12	400	1109	721	379	379	97.4293	94.75
0149	0	0	0	1	1	0	0	2	1	3	1	1	10		JX402751	Laceyella sp. TP4 16S ribosomal RNA gene, partial sequence	0	693.78	768	12	400	981	593	387	387	99.4859	96.75
0202	1	0	1	0	7	0	0	0	1	0	0	0	10		FM886859	Woodsholea maritima partial 16S rRNA gene, strain OTSz_A_272	0	672.139	744	1	400	1063	664	389	389	97.25	97.25
0288	0	0	0	4	0	2	0	0	0	3	1	0	10		KC921181	Actinobacterium WWH12 16S ribosomal RNA gene, partial sequence	2.11609e-165	590.988	654	9	400	443	834	366	366	93.3673	91.5
0508	0	5	1	1	0	0	2	0	0	0	0	0	9		AM233527	Olavius ilvae associated proteobacterium Delta 8 partial 16S rRNA gene, clone SW1_81	1.73699e-166	594.595	658	12	400	482	870	365	365	93.8303	91.25
0772	0	2	0	0	0	0	0	0	1	4	0	2	9		EU594496	Soil bacterium T16 16S ribosomal RNA gene, partial sequence	1.25182e-136	495.409	548	12	379	169	537	332	332	90.2174	83
0511	0	0	1	2	1	0	1	0	0	3	1	0	9		NR_040795	Thermodesulfovibrio aggregans strain TGE-P1 16S ribosomal RNA, complete sequence &gt;gi|4153890|dbj|AB021302.1| Thermodesulfovibrio aggregans gene for 16S rRNA	3.35911e-131	477.376	528	12	395	1091	704	341	341	88.8021	85.25
0591	0	0	0	0	0	0	0	0	9	0	0	0	9		NR_074263	Chloroflexus aurantiacus J-10-fl strain J-10-fl 16S ribosomal RNA, complete sequence	2.59185e-107	398.027	440	11	401	458	845	323	323	82.6087	80.5486
0512	0	1	0	1	0	0	1	0	1	2	0	3	9		HE616173	Alpha proteobacterium PIII-38b partial 16S rRNA gene, isolate PIII-38b	2.11609e-165	590.988	654	9	400	1034	644	367	367	93.6224	91.75
0513	1	0	4	1	0	0	0	0	0	0	2	1	9		KF360082	Hymenobacter sp. DG11A 16S ribosomal RNA gene, partial sequence	0	697.387	772	12	400	479	867	388	388	99.7429	97
0514	1	4	2	1	0	0	0	1	0	0	0	0	9		HQ675601	Delta proteobacterium SCGC AAA240-J05 small subunit ribosomal RNA gene, partial sequence	1.7416e-109	405.241	448	11	400	486	875	326	326	83.5897	81.5
0765	2	0	0	0	0	7	0	0	0	0	0	0	9		KF033112	Isoptericola variabilis strain KSR05 16S ribosomal RNA, complete sequence	0	693.78	768	12	400	1069	681	387	387	99.4859	96.75
0518	0	6	1	1	0	0	0	0	1	0	0	0	9		AF148941	Bdellovibrio bacteriovorus strain TRA2 16S ribosomal RNA gene, partial sequence	5.3135e-173	616.235	682	12	400	422	810	370	370	95.1157	92.5
0519	0	1	1	0	0	1	1	0	1	1	0	3	9		AB166956	Rubrobacter sp. CBF L56 gene for 16S rRNA, partial sequence	4.65688e-180	639.679	708	12	400	1088	700	375	375	96.401	93.75
0522	1	8	0	0	0	0	0	0	0	0	0	0	9		KC455520	Sphingobacterium sp. XYL_328 16S ribosomal RNA gene, partial sequence	1.52369e-154	554.921	614	9	400	527	135	362	362	92.3469	90.5
0523	5	4	0	0	0	0	0	0	0	0	0	0	9		JQ966281	Mucilaginibacter sp. TF8 16S ribosomal RNA gene, partial sequence	2.94401e-138	500.819	554	12	396	452	836	342	342	88.8312	85.5
0524	1	0	0	0	1	4	0	0	0	0	3	0	9		AY140910	Candidatus Fritschea bemisiae strain Falk YaeL (yaeL) gene, partial cds; putative glycosylhydrolase and putative transposase genes, complete cds; 16S ribosomal RNA and 23S ribosomal RNA genes, complete sequence; putative endonuclease gene, complete cds; 5S ribosomal RNA gene, complete sequence; argynyl tRNA synthetase (argS), YjeE (yjeE), probable GTP-binding protein, DNA polymerase III epsilon s…	0	657.713	728	12	400	4844	5232	379	379	97.4293	94.75
0525	1	0	1	2	1	0	0	0	1	3	0	0	9		KF156643	Erythrobacter sp. YU-SS-SB-13 16S ribosomal RNA gene, partial sequence	0	652.302	722	12	400	654	266	378	378	97.1722	94.5
0526	4	0	3	2	0	0	0	0	0	0	0	0	9		AB682646	Dyadobacter alkalitolerans gene for 16S rRNA, partial sequence, strain: NBRC 107668	0	670.336	742	12	400	1063	675	382	382	98.2005	95.5
0527	6	1	0	1	0	0	0	0	0	0	1	0	9		AY960774	Bacterium Ellin511 16S ribosomal RNA gene, partial sequence	0	664.926	736	10	400	495	885	382	382	97.6982	95.5
0528	6	0	1	1	0	0	1	0	0	0	0	0	9		FN391025	Larkinella arboricola partial 16S rRNA gene, type strain Z0532T	0	664.926	736	12	400	484	873	382	382	98.2005	95.5
0529	1	0	0	0	2	0	4	1	0	1	0	0	9		CP003383	Deinococcus peraridilitoris DSM 19664 plasmid pDEIPE01, complete sequence	1.34368e-028	136.539	150	59	316	80185	79928	185	185	71.7054	46.25
0530	3	1	0	0	1	3	0	0	0	0	1	0	9		CP000885	Clostridium phytofermentans ISDg, complete genome	8.48704e-006	60.7975	66	75	167	994752	994844	69	69	74.1935	17.25
0531	0	0	1	1	2	1	0	1	2	1	0	0	9		XM_002955219	Volvox carteri f. nagariensis hypothetical protein, mRNA	0.0153449	49.9773	54	18	61	685	643	38	38	86.3636	9.5
0533	0	0	0	4	1	0	0	1	0	3	0	0	9		AB184363	Streptomyces griseoluteus gene for 16S rRNA, partial sequence, strain: NBRC 13375	5.68327e-141	509.836	564	9	400	456	845	351	351	89.5408	87.75
0536	0	0	0	5	0	1	0	0	0	0	3	0	9		GQ339899	Niastella sp. Gsoil 221 16S ribosomal RNA gene, partial sequence	2.41232e-177	630.662	698	12	400	1086	698	373	373	95.8869	93.25
0745	3	0	0	2	2	1	0	0	0	0	0	1	9		EU004198	Rhodocytophaga aerolata strain 5416T-29 16S ribosomal RNA gene, partial sequence	0	693.78	768	12	400	1031	643	387	387	99.4859	96.75
0538	0	2	0	0	0	0	0	0	0	5	2	0	9		JX458449	Moraxellaceae bacterium W2.09-231 16S ribosomal RNA (16S rRNA) gene, complete sequence	0	673.943	746	8	400	488	880	385	385	97.9644	96.25
0539	0	1	1	4	0	0	0	0	0	0	1	2	9		HQ215545	Pseudomonas sp. KE38 16S ribosomal RNA gene, partial sequence	0	693.78	768	12	400	781	393	387	387	99.4859	96.75
0540	0	4	1	1	0	0	1	0	0	0	2	0	9		FN554440	Bacteroidetes bacterium O32B_LM98 partial 16S rRNA gene, strain O32B	0	643.286	712	9	400	419	27	379	379	96.6837	94.75
0542	0	2	0	0	0	0	0	0	3	3	1	0	9		KC921181	Actinobacterium WWH12 16S ribosomal RNA gene, partial sequence	0	702.797	778	12	400	446	834	389	389	100	97.25
0543	1	0	0	2	0	0	0	1	3	2	0	0	9		AY960767	Bacterium Ellin504 16S ribosomal RNA gene, partial sequence	1.42581e-167	598.201	662	12	400	491	879	366	366	94.0874	91.5
0544	0	0	1	4	1	0	1	0	0	0	0	2	9		KC921150	Acidobacteria bacterium LWQ117 16S ribosomal RNA gene, partial sequence	5.3276e-116	426.881	472	12	400	440	828	337	337	86.6324	84.25
0738	0	2	0	1	4	0	0	0	0	0	0	2	9		HQ652597	Solimonas sp. p11(2011) 16S ribosomal RNA gene, partial sequence	0	650.499	720	10	400	474	865	380	380	97.1867	95
0547	1	3	0	0	0	1	3	1	0	0	0	0	9		CP000103	Nitrosospira multiformis ATCC 25196, complete genome	3.85311e-010	75.2244	82	260	398	1233735	1233873	100	100	71.9424	25
0548	0	0	0	1	1	0	0	1	1	3	0	2	9		KC921198	Hyphomicrobiaceae bacterium WX185 16S ribosomal RNA gene, partial sequence	1.98016e-178	634.269	702	12	400	989	601	374	374	96.144	93.5
0549	1	3	0	0	0	5	0	0	0	0	0	0	9		CP000686	Roseiflexus sp. RS-1, complete genome	2.77198e-018	102.275	112	181	351	1089898	1090068	125	125	73.0994	31.25
0089	0	0	1	4	0	0	0	1	1	1	0	1	9		JN793955	Planifilum sp. P12 16S ribosomal RNA gene, partial sequence	0	681.156	754	12	400	1107	717	387	387	99.4859	96.75
0253	0	1	0	1	0	0	0	1	2	3	0	1	9		AJ244807	Gram-positive bacteria SOGA31 partial 16S rRNA gene	3.58337e-156	560.331	620	12	400	1057	669	360	360	92.545	90
0268	0	2	0	0	0	1	0	1	3	1	0	1	9		JN656279	Thermoanaerobacteraceae bacterium HZ254T 16S ribosomal RNA gene, partial sequence	1.25293e-117	432.291	478	12	381	1118	743	323	323	87.2973	80.75
0135	0	0	0	0	0	0	1	0	5	2	1	0	9		GU249610	Aetherobacter rufus strain SBSr003 16S ribosomal RNA gene, complete sequence	0	695.583	770	11	400	515	904	388	388	99.4872	97
0156	0	0	1	5	0	3	0	0	0	0	0	0	9		FN554391	Verrucomicrobiaceae bacterium CNC16 partial 16S rRNA gene, strain CNC16	6.0627e-166	592.791	656	12	393	994	615	362	362	94.7644	90.5
0283	0	3	0	0	0	0	0	1	0	5	0	0	9		JF750424	Nocardioides sp. CGMCC 1.11147 16S ribosomal RNA gene, partial sequence	0	657.713	728	12	400	1043	655	379	379	97.4293	94.75
0551	0	1	0	1	1	0	1	0	4	0	0	0	8		AB127733	Bacterium PE03-7G14 gene for 16S rRNA, partial sequence	2.93881e-176	627.055	694	12	386	152	526	364	364	97.0667	91
0733	0	0	0	2	0	0	0	0	0	5	0	1	8		FM886904	Pedomicrobium australicum partial 16S rRNA gene, strain OTSz_M_268	0	684.763	758	12	400	345	733	385	385	98.9717	96.25
0553	0	0	0	0	1	0	0	0	6	0	1	0	8		CP001364	Chloroflexus sp. Y-400-fl, complete genome	2.75733e-132	480.982	532	12	398	5142730	5142347	339	339	87.5969	84.75
0554	6	0	0	0	1	1	0	0	0	0	0	0	8		GQ241324	Dyadobacter sp. MJ20 16S ribosomal RNA gene, partial sequence	0	675.746	748	12	400	474	862	383	383	98.4576	95.75
0555	0	0	0	2	0	0	0	1	1	4	0	0	8		HM748678	Bacterium Ellin6530 16S ribosomal RNA gene, partial sequence	4.08862e-149	536.887	594	12	400	264	652	352	352	90.4884	88
0556	2	0	0	0	0	1	0	0	3	2	0	0	8		NR_074547	Fluviicola taffensis DSM 16823 strain DSM 16823 16S ribosomal RNA, complete sequence	4.97657e-167	596.398	660	12	400	1098	709	367	367	94.3445	91.75
0557	0	0	0	0	0	0	0	0	2	4	1	1	8		D11347	Chlorella vulgaris (strain 211-1e) chloroplast gene for 16S ribosomal RNA	0	668.533	740	8	400	449	841	384	384	97.7099	96
0727	1	0	0	3	0	0	0	2	0	1	0	1	8		KC921181	Actinobacterium WWH12 16S ribosomal RNA gene, partial sequence	6.47317e-172	612.628	678	9	400	443	834	371	371	94.6429	92.75
0559	2	1	0	1	0	0	0	2	1	0	1	0	8		NR_041491	Paenibacillus nanensis strain MX2-3 16S ribosomal RNA, partial sequence &gt;gi|189046912|dbj|AB265206.2| Paenibacillus nanensis gene for 16S rRNA, partial sequence	0	688.37	762	12	400	499	887	386	386	99.2288	96.5
0560	0	0	0	6	0	0	0	0	2	0	0	0	8		KF571871	Burkholderia sp. EG3 16S ribosomal RNA gene, partial sequence	0	699.19	774	9	400	479	870	390	390	99.4898	97.5
0562	0	0	5	0	0	0	0	0	0	1	2	0	8		AB682649	Niastella populi gene for 16S rRNA, partial sequence, strain: NBRC 107671	0	657.713	728	12	400	486	874	379	379	97.4293	94.75
0563	6	1	0	0	0	1	0	0	0	0	0	0	8		FN554384	Bacteroidetes bacterium ONB11 partial 16S rRNA gene, strain ONB11	0	646.892	716	12	400	345	734	378	378	97.1722	94.5
0565	0	0	0	1	0	0	0	1	2	2	2	0	8		KC921165	Gamma proteobacterium LX101 16S ribosomal RNA gene, partial sequence	1.25072e-155	558.527	618	11	399	393	780	358	358	92.0308	89.5
0721	0	0	1	2	0	0	1	0	0	2	0	2	8		AB246771	Myxobacterium AT1-01 gene for 16S rRNA, partial sequence	9.62402e-132	479.179	530	8	400	232	624	342	342	87.0229	85.5
0568	1	3	0	0	0	0	0	0	0	1	0	3	8		AY234723	Bacterium Ellin6071 16S ribosomal RNA gene, partial sequence	6.47317e-172	612.628	678	12	400	1045	657	369	369	94.8586	92.25
0569	0	0	0	4	0	1	0	0	0	0	3	0	8		JQ977385	Rhizobium sp. Ama17 16S ribosomal RNA gene, partial sequence	0	693.78	768	12	400	426	814	387	387	99.4859	96.75
0570	0	0	0	0	0	0	0	0	1	7	0	0	8		KF228171	Iamia majanohamensis clone C11-0AF49_11038 16S ribosomal RNA gene, partial sequence	4.08501e-168	600.005	664	12	400	487	875	366	366	94.0874	91.5
0571	0	0	0	1	3	0	0	1	3	0	0	0	8		CP000494	Bradyrhizobium sp. BTAi1, complete genome	3.37696e-017	98.6682	108	17	390	7340237	7339864	253	253	67.6471	63.25
0716	5	0	0	0	0	3	0	0	0	0	0	0	8		EF636028	Verrucomicrobia bacterium TP376 16S ribosomal RNA gene, partial sequence	0	691.977	766	10	400	129	519	388	388	99.2327	97
0574	0	0	0	3	0	0	0	2	1	1	0	1	8		JF510471	Actinobacterium TC4 16S ribosomal RNA gene, partial sequence	3.82598e-162	580.168	642	12	400	1040	652	362	362	93.0591	90.5
0576	1	1	0	0	1	5	0	0	0	0	0	0	8		JX846629	Protochlamydia naegleriophila strain Pcb1 16S ribosomal RNA gene, partial sequence	4.661e-161	576.561	638	12	400	428	815	362	362	93.0591	90.5
0577	0	0	0	7	0	0	0	0	0	0	0	1	8		HG423545	Rhizobium sp. NW-2013-Rh7 partial 16S rRNA gene, strain Rh7	0	693.78	768	12	400	1015	627	387	387	99.4859	96.75
0578	0	0	0	0	0	0	0	1	7	0	0	0	8		CP003959	Serratia marcescens WW4, complete genome	2.13109e-013	86.0446	94	80	347	857679	857424	183	183	68.2836	45.75
0579	3	0	0	1	2	0	0	0	1	1	0	0	8		HF569044	Geobacter sp. DSM 9736 partial 16S rRNA gene, strain DSM 9736	1.42833e-129	471.966	522	12	400	1118	730	340	340	87.4036	85
0580	0	2	0	1	1	0	1	0	2	1	0	0	8		FJ654261	Bacterium D29 16S ribosomal RNA gene, partial sequence	2.94141e-157	563.937	624	1	400	1111	712	365	365	91.25	91.25
0709	0	3	0	0	0	0	3	0	0	2	0	0	8		NR_102470	Bdellovibrio bacteriovorus str. Tiberius strain Tiberius 16S ribosomal RNA, complete sequence	8.99784e-164	585.578	648	12	400	471	859	363	363	93.3162	90.75
0582	0	0	0	0	0	1	0	3	1	1	0	2	8		HM100820	Marine bacterium HD-12 16S ribosomal RNA gene, partial sequence	8.42728e-158	565.741	626	12	400	719	330	360	360	92.545	90
0585	2	3	0	1	1	0	0	0	0	1	0	0	8		AB568590	Desulfofrigus oceanense gene for 16S ribosomal RNA, partial sequence	1.02575e-175	625.252	692	11	400	158	548	374	374	95.8974	93.5
0706	0	2	0	1	0	0	0	0	0	1	2	2	8		NR_036932	Thermoleophilum minutum strain : ATCC 35268 16S ribosomal RNA, partial sequence &gt;gi|20428825|emb|AJ458464.1| Thermoleiphilum minutum partial 16S rRNA gene, type strain ATCC 35268T	7.3924e-146	526.067	582	12	400	1082	695	353	353	90.7455	88.25
0587	0	3	0	1	0	1	2	0	0	0	0	1	8		GU187035	Acidobacteria bacterium IGE-016 16S ribosomal RNA gene, partial sequence	0	648.696	718	9	400	407	798	379	379	96.6837	94.75
0588	1	3	0	0	1	0	3	0	0	0	0	0	8		AB636297	Emticicia sp. NL128 gene for 16S rRNA, partial sequence	0	693.78	768	12	400	1080	692	387	387	99.4859	96.75
0688	0	1	0	0	2	0	0	1	4	0	0	0	8		XM_005082337	PREDICTED: Mesocricetus auratus golgi reassembly stacking protein 1, 65kDa (Gorasp1), mRNA	0.0153449	49.9773	54	50	79	201	230	29	29	96.6667	7.25
0177	0	0	1	0	0	0	0	0	4	0	1	2	8		GU187031	Acidobacteria bacterium IGE-010 16S ribosomal RNA gene, partial sequence	0	645.089	714	11	400	481	870	377	377	96.6667	94.25
0217	1	0	0	3	0	0	0	0	0	4	0	0	8		AY553213	Auxenochlorella protothecoides 16S small subunit ribosomal RNA gene, partial sequence; chloroplast	0	657.713	728	12	400	412	800	379	379	97.4293	94.75
0270	0	0	3	1	0	0	0	1	0	2	1	0	8		AB495145	Massilia timonae gene for 16S rRNA, partial sequence, strain: R2-11	0	693.78	768	12	400	1100	712	387	387	99.4859	96.75
0290	0	0	0	0	1	0	0	0	0	1	0	6	8		KC505149	Sediminibacterium sp. JJ2209 16S ribosomal RNA gene, partial sequence	4.65688e-180	639.679	708	12	400	1052	664	375	375	96.401	93.75
0285	0	1	0	0	0	0	0	1	1	4	1	0	8		JX402751	Laceyella sp. TP4 16S ribosomal RNA gene, partial sequence	0	679.353	752	12	400	383	771	384	384	98.7147	96
0161	6	0	2	0	0	0	0	0	0	0	0	0	8		JF922312	Opitutus sp. WS3(2011) 16S ribosomal RNA gene, partial sequence	0	643.286	712	12	400	1102	714	376	376	96.6581	94
0107	0	0	0	2	0	0	0	1	1	2	1	1	8		JX993821	Lysinibacillus sp. Mn1-7 16S ribosomal RNA gene, partial sequence	0	697.387	772	12	400	1118	730	388	388	99.7429	97
0703	0	0	1	0	0	0	1	0	1	0	0	4	7		AY960777	Bacterium Ellin514 16S ribosomal RNA gene, partial sequence	3.58337e-156	560.331	620	11	400	503	892	358	358	91.7949	89.5
0590	0	1	0	0	1	0	3	0	0	1	0	1	7		AB794104	Alpha proteobacterium Gela4 gene for 16S ribosomal RNA, partial sequence	1.98016e-178	634.269	702	12	400	462	850	374	374	96.144	93.5
0701	0	1	0	0	0	0	1	0	2	0	3	0	7		KC921165	Gamma proteobacterium LX101 16S ribosomal RNA gene, partial sequence	6.47889e-153	549.51	608	12	400	992	605	356	356	91.5167	89
0593	0	0	0	1	0	1	0	0	3	2	0	0	7		AB819626	Pseudomonas sp. VT1B gene for 16S ribosomal RNA, partial sequence	3.58021e-175	623.449	690	11	400	503	892	372	372	95.3846	93
0594	0	1	0	0	2	0	0	0	1	1	0	2	7		KC407615	Terrimonas sp. EAT_3_10 16S ribosomal RNA gene, partial sequence	0	666.729	738	12	400	439	51	381	381	97.9434	95.25
0595	1	0	0	2	0	0	1	2	0	0	1	0	7		CP000232	Moorella thermoacetica ATCC 39073, complete genome	1.25848e-022	116.702	128	189	400	2510796	2510585	153	153	72.1698	38.25
0697	7	0	0	0	0	0	0	0	0	0	0	0	7		unidentified
0597	1	1	1	0	0	0	0	1	1	1	0	1	7		NR_102876	Bdellovibrio exovorus JSS strain JSS 16S ribosomal RNA, complete sequence	0	688.37	762	12	400	480	868	386	386	99.2288	96.5
0598	0	0	0	2	0	0	0	0	1	1	1	2	7		JX125583	Chloroflexi bacterium JEA33 16S ribosomal RNA gene, partial sequence	1.17245e-130	475.572	526	12	400	416	805	340	340	87.4036	85
0599	0	0	0	0	0	0	0	1	1	5	0	0	7		JX415483	Burkholderia andropogonis strain W20 16S ribosomal RNA gene, partial sequence	7.38588e-165	589.185	652	12	400	476	864	364	364	93.5733	91
0600	0	0	0	0	0	3	0	0	0	0	4	0	7		KF267729	Corallococcus macrosporus strain Ccm7 16S ribosomal RNA gene, partial sequence	1.74006e-128	468.359	518	1	391	1110	721	339	339	86.7008	84.75
0692	0	6	0	0	0	0	0	1	0	0	0	0	7		HM156145	Adhaeribacter sp. TSX13-1 16S ribosomal RNA gene, partial sequence	5.31819e-154	553.117	612	12	400	450	838	356	356	91.5167	89
0603	0	0	4	0	0	0	0	0	0	1	2	0	7		AB626632	Dialister invisus gene for 16S ribosomal RNA, partial sequence	1.17348e-111	412.454	456	12	392	1132	752	325	325	85.3018	81.25
0604	0	1	1	1	2	0	0	0	1	0	0	1	7		AB795333	Rickettsia sp. MStbIM1 gene for 16S ribosomal RNA, partial sequence	1.09616e-162	581.971	644	12	400	1096	706	365	365	93.8303	91.25
0605	1	1	0	0	0	0	0	2	3	0	0	0	7		NR_075068	Desulfotomaculum kuznetsovii DSM 6115 strain DSM 6115 16S ribosomal RNA, complete sequence	9.01375e-126	459.342	508	12	400	1202	804	343	343	88.1748	85.75
0606	0	3	0	0	0	1	0	3	0	0	0	0	7		KC254734	Kaistia sp. E94T 16S ribosomal RNA gene, partial sequence	1.98016e-178	634.269	702	12	400	981	593	374	374	96.144	93.5
0607	0	0	1	1	1	0	0	0	1	1	0	2	7		NR_074262	Parvibaculum lavamentivorans DS-1 strain DS-1 16S ribosomal RNA, complete sequence	3.35318e-169	603.611	668	9	400	1056	665	369	369	94.1327	92.25
0608	0	3	0	0	2	0	0	1	0	0	0	1	7		AB636297	Emticicia sp. NL128 gene for 16S rRNA, partial sequence	0	699.19	774	9	400	486	877	390	390	99.4898	97.5
0685	0	2	0	1	0	0	0	0	0	4	0	0	7		HF937255	Kofleria sp. DSM 14602 partial 16S rRNA gene, strain DSM 14602	1.25072e-155	558.527	618	13	400	1120	735	358	358	92.268	89.5
0610	0	0	0	3	1	0	1	0	0	0	0	2	7		KC921189	Bacterium WX65 16S ribosomal RNA gene, partial sequence	5.32289e-135	489.999	542	8	382	1061	686	337	337	89.8667	84.25
0611	0	1	0	0	0	0	1	2	2	1	0	0	7		unidentified
0682	0	0	0	0	0	0	2	3	0	2	0	0	7		AB429069	Sphingosinicella sp. OC5S gene for 16S rRNA, partial sequence	0	693.78	768	12	400	1052	664	387	387	99.4859	96.75
0613	0	0	0	0	0	0	4	1	0	0	2	0	7		CP000454	Arthrobacter sp. FB24, complete genome	3.14611e-125	457.539	506	18	400	804393	804775	331	331	86.423	82.75
0614	0	0	0	0	0	0	0	0	7	0	0	0	7		AB552882	Caulobacter sp. C2a3 gene for 16S rRNA, partial sequence	2.11609e-165	590.988	654	9	400	1033	642	366	366	93.3673	91.5
0658	0	0	0	0	0	0	1	1	2	3	0	0	7		AJ890099	alpha proteobacterium endosymbiont 1a of Inanidrilus leukodermatus 16S rRNA gene, clone Ileu1-2-I-8	6.0627e-166	592.791	656	8	400	472	863	368	368	93.6387	92
0615	3	1	0	0	1	1	0	0	1	0	0	0	7		GQ369069	Arenimonas oryziterrae strain YC6267 16S ribosomal RNA gene, partial sequence	0	679.353	752	12	400	1067	679	384	384	98.7147	96
0616	0	0	0	0	0	1	0	2	1	3	0	0	7		AF148941	Bdellovibrio bacteriovorus strain TRA2 16S ribosomal RNA gene, partial sequence	2.75246e-170	607.218	672	12	400	422	810	368	368	94.6015	92
0617	0	3	0	0	0	0	1	2	1	0	0	0	7		CP000454	Arthrobacter sp. FB24, complete genome	8.43473e-139	502.623	556	15	400	804996	804611	343	343	88.8601	85.75
0676	2	1	1	1	0	0	0	0	1	1	0	0	7		GQ287585	Candidatus Rhabdochlamydia crassificans clone P1s-222 16S ribosomal RNA gene, partial sequence	2.94401e-138	500.819	554	9	400	173	564	346	346	88.2653	86.5
0675	0	0	0	0	0	0	0	0	6	1	0	0	7		AF345825	Chloronema giganteum clone Gnsb-1 16S ribosomal RNA gene, partial sequence	7.89987e-133	482.786	534	12	400	1070	683	341	341	87.6607	85.25
0621	0	1	0	0	0	0	0	0	4	1	0	1	7		JF488665	Bacterium SCGC AAA071-P03 16S ribosomal RNA gene, partial sequence	3.82598e-162	580.168	642	12	362	376	725	340	340	96.8661	85
0622	0	2	0	0	0	0	0	3	0	0	2	0	7		FJ560597	Rhizobium sp. LXD30 16S ribosomal RNA gene, partial sequence	0	688.37	762	12	400	451	839	386	386	99.2288	96.5
0623	0	0	0	6	0	0	0	0	0	1	0	0	7		HQ341750	Alpha proteobacterium WD24 16S ribosomal RNA gene, partial sequence	0	682.96	756	12	399	102	489	384	384	98.9691	96
0624	1	0	3	0	0	1	0	0	0	0	2	0	7		AL646052	Ralstonia solanacearum GMI1000 chromosome complete sequence	2.27337e-038	169	186	59	400	412428	412774	250	250	73.0994	62.5
0625	0	0	0	0	0	0	0	0	2	2	0	3	7		GQ288920	Bacterium KR 1979/121_50 16S ribosomal RNA gene, partial sequence	1.42707e-148	535.083	592	12	400	417	805	352	352	90.4884	88
0644	0	5	0	0	0	0	0	0	0	1	0	1	7		AB541983	Prolixibacter bellariivorans gene for 16S ribosomal RNA, partial sequence, strain: JCM 13498	1.25072e-155	558.527	618	9	400	1098	707	359	359	91.5816	89.75
0627	0	2	1	0	0	0	0	1	0	1	2	0	7		KF269103	Exiguobacterium profundum strain KP7 16S ribosomal RNA gene, partial sequence	0	697.387	772	12	400	1086	698	388	388	99.7429	97
0241	0	0	1	3	0	0	0	0	1	0	1	1	7		JF824802	Microvirga sp. JC119 16S ribosomal RNA gene, partial sequence	0	655.909	726	8	400	1057	665	381	381	96.9466	95.25
0173	0	0	0	1	0	0	0	0	2	4	0	0	7		KF459924	Solirubrobacter sp. GTGR-8 16S ribosomal RNA gene, partial sequence	2.75246e-170	607.218	672	12	400	463	851	368	368	94.6015	92
0154	0	4	1	1	0	0	0	0	0	0	0	1	7		KF228163	Chitinophaga pinensis clone F9-0AF4L_11038 16S ribosomal RNA gene, partial sequence	4.96732e-148	533.28	590	12	395	495	877	349	349	90.8854	87.4687
0275	4	0	0	0	0	2	0	0	0	1	0	0	7		JQ977468	Longispora sp. Zs32 16S ribosomal RNA gene, partial sequence	0	697.387	772	12	400	1054	666	388	388	99.7429	97
0159	0	1	0	2	0	0	0	0	2	0	0	2	7		KC862591	Cystobacter sp. 7tx 16S ribosomal RNA gene, partial sequence	3.58337e-156	560.331	620	9	400	547	157	360	360	91.8367	90
0228	3	0	0	0	0	2	0	0	0	0	2	0	7		CP000251	Anaeromyxobacter dehalogenans 2CP-C, complete genome	2.11568e-051	212.28	234	14	318	4614197	4613893	232	232	76.0656	58.2915
0142	0	0	0	0	1	0	0	1	0	5	0	0	7		HQ290515	Bacterium SCGC AAA018-P21 small subunit ribosomal RNA gene, partial sequence	1.02575e-175	625.252	692	12	370	452	810	354	354	98.6072	88.5
0259	1	2	0	1	0	0	1	0	0	2	0	0	7		JN571065	Hyphomicrobiaceae bacterium H13 16S ribosomal RNA gene, partial sequence	0	697.387	772	12	400	1015	627	388	388	99.7429	97
0116	0	0	3	0	0	0	0	0	0	3	1	0	7		KF267739	Nannocystis exedens subsp. cinnabaria strain DSM 14641 16S ribosomal RNA gene, partial sequence	0	688.37	762	12	400	1075	687	386	386	99.2288	96.5
0628	0	0	0	5	0	0	0	0	0	1	0	0	6		NR_044600	Prosthecomicrobium consociatum strain 11 16S ribosomal RNA, partial sequence &gt;gi|224712107|gb|FJ560750.1| Prosthecomicrobium consociatum strain 11 16S ribosomal RNA gene, partial sequence	2.41232e-177	630.662	698	12	400	1055	667	373	373	95.8869	93.25
1046	0	0	1	1	0	0	0	0	0	0	0	4	6		CP002379	Arthrobacter phenanthrenivorans Sphe3, complete genome	5.34691e-097	363.763	402	17	401	3586967	3587332	313	313	81.2987	78.0549
0629	2	0	1	0	0	2	0	0	0	0	1	0	6		unidentified
0641	0	0	0	0	0	3	2	0	0	0	1	0	6		AF387629	Polyangium cellulosum strain So ce26 16S ribosomal RNA gene, complete sequence	7.41921e-127	462.949	512	11	401	517	906	338	338	86.445	84.2893
0630	0	0	0	3	0	0	0	0	0	0	0	3	6		JX501684	Bacillus algicola strain M1E7a 16S ribosomal RNA gene, partial sequence	7.88593e-171	609.022	674	12	398	472	858	367	367	94.832	91.75
0632	0	2	0	1	0	0	2	0	0	0	1	0	6		KF532133	Pseudomonas sp. THG-T1 16S ribosomal RNA gene, partial sequence	0	697.387	772	12	400	470	858	388	388	99.7429	97
0633	0	0	0	0	0	0	0	0	2	1	0	3	6		JF922312	Opitutus sp. WS3(2011) 16S ribosomal RNA gene, partial sequence	0	659.516	730	12	400	1102	713	381	381	97.9434	95.25
0634	0	1	0	1	0	0	2	2	0	0	0	0	6		DQ139400	Oscillochloris trichoides strain C6 16S ribosomal RNA gene, partial sequence	4.98977e-110	407.044	450	12	400	429	815	325	325	83.5476	81.25
0635	0	0	1	2	0	0	0	1	0	1	1	0	6		AB079645	Green non-sulfur bacterium B1-5 gene for 16S ribosomal RNA, partial sequence	1.02938e-099	372.78	412	11	400	435	825	318	318	81.5385	79.5
0636	0	0	1	2	0	0	0	0	3	0	0	0	6		CP002454	Deinococcus maricopensis DSM 21211, complete genome	1.03302e-023	120.309	132	18	191	438638	438811	131	131	75.2874	32.75
2933	0	0	4	1	0	0	0	0	0	0	0	1	6		JQ963326	Xanthomonadaceae bacterium K-1-9 16S ribosomal RNA gene, partial sequence	0	661.319	732	12	400	434	822	380	380	97.6864	95
0638	0	2	1	0	1	0	0	0	2	0	0	0	6		FM886859	Woodsholea maritima partial 16S rRNA gene, strain OTSz_A_272	0	693.78	768	12	400	450	838	387	387	99.4859	96.75
0639	0	0	0	0	2	0	1	0	0	2	1	0	6		AY234571	Bacterium Ellin5220 16S ribosomal RNA gene, partial sequence	4.36159e-174	619.842	686	12	400	465	853	373	373	95.8869	93.25
0642	0	0	0	1	0	0	0	0	1	2	0	2	6		CP000473	Solibacter usitatus Ellin6076, complete genome	1.25848e-022	116.702	128	153	394	9173316	9173557	173	173	71.4876	43.25
0643	0	0	0	0	0	6	0	0	0	0	0	0	6		FN674883	Sus scrofa contig sequence, clone KNP_1819D10_Contig6	0.053559	48.1739	52	106	141	12217	12182	32	32	88.8889	8
0619	0	0	0	0	0	0	0	0	3	0	0	3	6		XM_002710226	PREDICTED: Oryctolagus cuniculus kelch-like 3 (LOC100343290), mRNA	0.015387	49.9773	54	123	219	1600	1696	69	69	71.134	17.207
0646	0	0	2	0	0	0	3	0	0	0	1	0	6		HE614873	Clavibacter michiganensis subsp. nebraskensis NCPPB 2581 complete genome	1.85951e-115	425.078	470	15	400	374161	374547	327	327	84.715	81.75
0654	0	1	0	2	1	0	0	0	0	1	0	1	6		KC410866	Novosphingobium sp. DC-8 16S ribosomal RNA gene, partial sequence	0	684.763	758	12	400	1051	663	385	385	98.9717	96.25
0648	0	0	4	0	0	0	0	0	0	0	2	0	6		AF531009	Alpha proteobacterium zo42 16S ribosomal RNA gene, partial sequence	1.24962e-174	621.645	688	12	398	142	528	370	370	95.6072	92.5
0650	0	0	1	1	0	0	0	2	0	0	0	2	6		AB455239	Symbiobacterium sp. KA13 gene for 16S rRNA, partial sequence	7.38588e-165	589.185	652	12	400	481	869	364	364	93.5733	91
0651	0	0	0	1	0	0	0	0	0	5	0	0	6		NR_074456	Deinococcus deserti VCD115 strain VCD115 16S ribosomal RNA, complete sequence	0	700.993	776	8	400	484	876	391	391	99.4911	97.75
0652	2	0	0	0	0	0	0	0	1	3	0	0	6		HM748674	Bacterium Ellin6526 16S ribosomal RNA gene, partial sequence	1.98016e-178	634.269	702	12	400	490	878	374	374	96.144	93.5
0653	0	0	0	0	0	0	0	1	3	0	2	0	6		AM887762	Bryobacter aggregatus partial 16S rRNA gene, strain MOB76	7.38588e-165	589.185	652	12	400	1056	668	364	364	93.5733	91
0655	0	0	0	0	0	0	0	2	0	2	0	2	6		FJ998414	Amorphus orientalis strain YIM D10 16S ribosomal RNA gene, partial sequence	1.02575e-175	625.252	692	12	400	417	805	372	372	95.6298	93
0657	0	0	0	3	0	0	0	0	0	3	0	0	6		NR_074114	Elusimicrobium minutum Pei191 strain Pei191 16S ribosomal RNA, complete sequence	1.98541e-121	444.915	492	8	400	487	879	337	337	85.7506	84.25
0601	0	0	1	0	0	0	0	0	2	3	0	0	6		EU571199	Paenibacillus sp. 27-9 16S ribosomal RNA gene, partial sequence	6.93036e-178	632.465	700	12	401	406	794	375	375	96.1538	93.5162
0659	0	0	1	1	0	0	0	0	0	2	0	2	6		AB360418	Bacterium RS25A gene for 16S ribosomal RNA, partial sequence	4.3693e-136	493.606	546	12	394	918	536	339	339	88.5117	84.75
0660	0	1	1	3	0	0	0	0	0	0	1	0	6		unidentified
0661	0	0	0	2	0	0	0	0	0	3	1	0	6		NR_036959	Halocella cellulolsilytica strain Z-10151 16S ribosomal RNA, partial sequence &gt;gi|1212956|emb|X89072.1| H.cellulolytica gene for 16S ribosomal RNA	8.99784e-164	585.578	648	12	400	500	888	363	363	93.3162	90.75
0583	0	1	0	2	0	0	0	0	0	0	0	3	6		AB308367	Bacterium TG141 gene for 16S ribosomal RNA, partial sequence	2.26755e-152	547.707	606	12	401	495	883	356	356	91.2821	88.7781
0662	0	0	0	2	0	0	1	1	2	0	0	0	6		AY429692	Alpha proteobacterium HTCC396 16S ribosomal RNA gene, partial sequence	0	697.387	772	12	400	411	799	388	388	99.7429	97
0663	0	0	0	4	0	0	0	0	0	2	0	0	6		KC921189	Bacterium WX65 16S ribosomal RNA gene, partial sequence	0	675.746	748	8	400	1061	668	388	388	98.7277	97
0664	0	0	0	5	0	0	0	0	0	1	0	0	6		JQ773444	Rhizobiales bacterium SK12 16S ribosomal RNA gene, partial sequence	1.24962e-174	621.645	688	12	400	449	837	371	371	95.3728	92.75
0665	0	1	1	0	0	0	0	4	0	0	0	0	6		unidentified
0666	0	2	0	0	0	0	3	0	0	0	1	0	6		CP000245	Ramlibacter tataouinensis TTB310, complete genome	1.74314e-090	342.123	378	18	400	2242954	2243347	314	314	81.9843	78.5
0667	0	3	0	0	0	1	1	0	0	1	0	0	6		HQ675291	Delta proteobacterium SCGC AAA300-E06 small subunit ribosomal RNA gene, partial sequence	1.62685e-160	574.758	636	12	399	482	869	360	360	92.7835	90
0668	1	0	0	1	1	0	1	0	1	0	0	1	6		JX861615	Sphingopyxis bauzanensis strain MCCC1A07738 16S ribosomal RNA gene, partial sequence	0	688.37	762	12	400	28	416	386	386	99.2288	96.5
0669	2	0	0	0	0	1	3	0	0	0	0	0	6		CP003130	Granulicella mallensis MP5ACTX8, complete genome	2.5962e-012	82.4379	90	142	204	2340995	2340933	56	56	88.8889	14
0670	1	0	1	0	0	1	0	0	0	1	2	0	6		EF636029	Verrucomicrobia bacterium TP675 16S ribosomal RNA gene, partial sequence	0	695.583	770	11	400	128	517	388	388	99.4872	97
0671	3	2	0	0	0	0	0	1	0	0	0	0	6		AM236092	Caedibacter macronucleorum partial 16S rRNA gene, clone cm_30	9.00579e-145	522.46	578	12	400	652	1040	349	349	89.7172	87.25
0672	2	1	1	0	0	0	0	0	0	0	0	2	6		JN713215	Chlorobi bacterium canine oral taxon 046 clone OB015 16S ribosomal RNA gene, partial sequence	7.90685e-114	419.668	464	12	400	467	856	330	330	84.8329	82.5
0673	4	0	1	0	0	0	0	0	0	0	1	0	6		AY960774	Bacterium Ellin511 16S ribosomal RNA gene, partial sequence	3.35318e-169	603.611	668	12	400	1100	712	367	367	94.3445	91.75
0674	1	0	2	0	0	0	0	0	0	0	3	0	6		KC505149	Sediminibacterium sp. JJ2209 16S ribosomal RNA gene, partial sequence	1.24962e-174	621.645	688	12	400	1052	665	372	372	95.6298	93
0626	1	0	3	1	0	0	0	1	0	0	0	0	6		XM_003653226	Thielavia terrestris NRRL 8126 hypothetical protein (THITE_2115523) mRNA, complete cds	0.015387	49.9773	54	258	318	1977	1920	48	48	78.6885	11.9701
0677	4	0	0	0	0	2	0	0	0	0	0	0	6		KF562805	Cellulosimicrobium cellulans strain juwr834 16S ribosomal RNA gene, partial sequence	0	697.387	772	12	400	213	601	388	388	99.7429	97
0678	0	0	0	2	0	0	0	0	1	1	0	2	6		HF937255	Kofleria sp. DSM 14602 partial 16S rRNA gene, strain DSM 14602	1.3354e-161	578.364	640	13	400	1120	733	361	361	93.0412	90.25
0679	1	0	1	2	0	0	0	0	0	0	1	1	6		KF358323	Phyllobacterium sp. MD10 16S ribosomal RNA gene, partial sequence	0	697.387	772	12	400	379	767	388	388	99.7429	97
0680	1	1	0	0	0	0	2	1	0	0	0	1	6		CP000103	Nitrosospira multiformis ATCC 25196, complete genome	7.91384e-095	356.55	394	18	392	1210639	1210265	304	304	81.0667	76
0681	2	1	0	0	0	0	0	0	1	0	0	2	6		KC493175	Brevibacillus sp. AT04 16S ribosomal RNA gene, partial sequence	3.14333e-144	520.657	576	12	400	873	484	350	350	89.9743	87.5
0683	5	0	0	0	0	0	0	0	1	0	0	0	6		JX483731	Cohnella sp. BJC15-D22 16S ribosomal RNA gene, partial sequence	0	679.353	752	12	400	1027	639	384	384	98.7147	96
0684	0	1	0	1	0	0	0	0	0	3	0	1	6		KC577611	Methylotrophic bacterium RS-M7 16S ribosomal RNA gene, partial sequence	2.41232e-177	630.662	698	12	400	1022	634	373	373	95.8869	93.25
0686	0	0	0	1	0	0	0	0	0	3	0	2	6		KC764965	Methylobacterium zatmanii strain T36 16S ribosomal RNA gene, partial sequence	0	675.746	748	12	400	423	811	383	383	98.4576	95.75
0687	0	2	0	1	0	0	1	0	1	0	0	1	6		EF636195	Sphingobacteriales bacterium TP64 16S ribosomal RNA gene, partial sequence	0	684.763	758	9	400	710	319	387	387	98.7245	96.75
0581	4	0	1	0	0	0	0	0	0	0	1	0	6		EU683886	Parachlamydiaceae bacterium CRIB38 16S ribosomal RNA gene, partial sequence	1.17358e-168	601.808	666	12	401	1073	685	368	368	94.359	91.7706
0689	0	6	0	0	0	0	0	0	0	0	0	0	6		AB545648	Herbaspirillum sp. TSO24-2 gene for 16S ribosomal RNA, partial sequence	4.65688e-180	639.679	708	12	400	1082	694	375	375	96.401	93.75
0296	0	0	0	3	0	0	0	1	0	0	1	1	6		HM130561	Flavisolibacter sp. HY-50R 16S ribosomal RNA gene, partial sequence	1.24962e-174	621.645	688	12	400	462	850	371	371	95.3728	92.75
0126	0	0	0	0	0	0	0	0	1	4	0	1	6		AY960767	Bacterium Ellin504 16S ribosomal RNA gene, partial sequence	1.33787e-180	641.482	710	12	401	491	880	376	376	96.4103	93.7656
0169	0	0	0	1	3	0	2	0	0	0	0	0	6		AF345825	Chloronema giganteum clone Gnsb-1 16S ribosomal RNA gene, partial sequence	1.98191e-159	571.151	632	12	395	1070	687	357	357	92.9688	89.25
0069	1	0	0	0	0	0	2	0	2	0	1	0	6		HM748709	Bacterium Ellin6561 16S ribosomal RNA gene, partial sequence	0	688.37	762	12	400	1031	643	386	386	99.2288	96.5
0292	1	0	0	3	0	0	0	0	0	0	1	1	6		NR_074708	Gemmatimonas aurantiaca T-27 strain T-27 (= NBRC 100505) 16S ribosomal RNA, complete sequence	0	648.696	718	12	400	1096	708	377	377	96.9152	94.25
0152	0	0	0	0	0	2	0	0	0	1	2	1	6		CP003156	Owenweeksia hongkongensis DSM 17368, complete genome	5.31819e-154	553.117	612	12	400	1918462	1918074	356	356	91.5167	89
0261	0	0	2	2	0	0	0	0	0	1	0	1	6		AY234442	Bacterium Ellin5025 16S ribosomal RNA gene, partial sequence	2.93881e-176	627.055	694	9	400	1093	702	374	374	95.4082	93.5
0690	2	1	0	0	0	0	0	0	0	1	0	1	5		unidentified
0691	0	1	0	2	0	0	0	1	0	1	0	0	5		AP006840	Symbiobacterium thermophilum IAM 14863 DNA, complete genome	0	691.977	766	12	400	289301	288912	388	388	99.7429	97
2887	0	0	0	4	0	0	0	0	0	0	0	1	5		GQ421850	Adhaeribacter aerophilus strain 6424S-25 16S ribosomal RNA gene, partial sequence	0	657.713	728	12	400	426	814	379	379	97.4293	94.75
0694	0	0	0	1	0	0	0	0	1	2	0	1	5		DQ448726	Pseudonocardia sp. CNS139 PL04 16S ribosomal RNA gene, partial sequence	0	688.37	762	12	400	479	867	386	386	99.2288	96.5
0695	0	0	1	1	0	0	0	0	0	2	1	0	5		GU187039	Acidobacteria bacterium IGE-018 16S ribosomal RNA gene, partial sequence	0	675.746	748	12	400	1042	654	383	383	98.4576	95.75
0696	0	1	0	0	0	0	0	1	0	0	3	0	5		CP000509	Nocardioides sp. JS614, complete genome	4.98536e-129	470.162	520	16	400	2563850	2563466	335	335	87.013	83.75
0698	0	0	0	0	0	0	0	1	3	0	1	0	5		CP002217	Burkholderia sp. CCGE1003 chromosome 1, complete sequence	5.34173e-059	237.528	262	24	400	1573365	1572989	283	283	75.0663	70.75
0699	1	0	0	0	1	1	1	0	0	0	1	0	5		FJ190062	Anaeromyxobacter dehalogenans strain FRC-W 16S ribosomal RNA gene, partial sequence	1.25072e-155	558.527	618	12	400	1074	686	357	357	91.7738	89.25
0700	0	1	0	1	0	0	1	0	1	0	0	1	5		AY673309	Acidimicrobidae bacterium Ellin7143 16S ribosomal RNA gene, partial sequence	5.3135e-173	616.235	682	12	400	460	848	370	370	95.1157	92.5
0702	0	1	0	1	0	0	0	0	0	2	0	1	5		KC921189	Bacterium WX65 16S ribosomal RNA gene, partial sequence	2.75489e-151	544.1	602	12	400	451	841	357	357	91.7738	89.25
0704	3	0	0	0	0	1	0	0	0	0	1	0	5		JN033774	Arenimonas sp. CH15-1 16S ribosomal RNA gene, partial sequence	0	675.746	748	12	400	450	838	383	383	98.4576	95.75
0705	0	0	1	0	0	0	0	0	0	2	2	0	5		NR_074444	Turneriella parva DSM 21527 strain DSM 21527 16S ribosomal RNA, complete sequence	0	679.353	752	12	400	1083	695	384	384	98.7147	96
0707	0	0	0	0	1	0	0	3	0	0	0	1	5		CP005929	Actinoplanes sp. N902-109, complete genome	0.053559	48.1739	52	246	293	7812821	7812772	41	41	85.4167	10.25
0708	1	1	0	0	0	0	3	0	0	0	0	0	5		HE797905	Holospora obtusa partial 16S rRNA gene	6.92365e-140	506.23	560	12	400	918	534	351	351	90.2314	87.75
0710	0	0	0	0	1	0	0	1	1	2	0	0	5		NR_042118	Sphaerobacter thermophilus DSM 20745 strain DSM 20745 16S ribosomal RNA, complete sequence &gt;gi|17932932|emb|AJ420142.1| Sphaerobacter thermophilus 16S rRNA gene, strain DSM 20745T	1.52503e-135	491.803	544	12	400	1050	659	349	349	89.7172	87.25
0711	0	0	0	3	0	0	0	1	0	1	0	0	5		JX840388	Mesorhizobium sp. CCNWQLS7 16S ribosomal RNA gene, partial sequence	0	684.763	758	12	400	1029	641	385	385	98.9717	96.25
0712	0	2	0	0	0	0	0	2	1	0	0	0	5		XM_004344039	Acanthamoeba castellanii str. Neff PremRNA processing splicing factor 8, putative (ACA1_054320) mRNA, complete cds	3.14611e-125	457.539	506	17	399	2840	2458	331	331	86.423	82.75
0713	0	1	0	2	2	0	0	0	0	0	0	0	5		KF267733	Myxococcus virescens strain Mxv2 16S ribosomal RNA gene, partial sequence	2.41446e-158	567.544	628	12	400	1099	711	359	359	92.2879	89.75
0714	1	1	0	1	0	0	1	1	0	0	0	0	5		AB506682	Endosymbiont of Acanthamoeba sp. S40 gene for 16S rRNA, partial sequence	9.60703e-170	605.415	670	5	400	1039	643	373	373	94.1919	93.25
0715	1	1	0	0	0	0	0	2	1	0	0	0	5		CP003383	Deinococcus peraridilitoris DSM 19664 plasmid pDEIPE01, complete sequence	9.06164e-012	80.6345	88	21	132	79338	79449	85	85	75.8929	21.25
0717	1	0	0	1	0	0	0	0	3	0	0	0	5		AY234624	Bacterium Ellin5273 16S ribosomal RNA gene, partial sequence	1.73699e-166	594.595	658	12	400	468	855	366	366	94.0874	91.5
0718	3	0	0	0	0	0	0	0	0	2	0	0	5		JQ672624	Thermoactinomycetaceae bacterium A7 16S ribosomal RNA gene, partial sequence	0	682.96	756	12	400	455	844	386	386	99.2288	96.5
0719	0	0	0	2	0	0	0	0	3	0	0	0	5		FP929003	Candidatus Nitrospira defluvii chromosome, complete genome	9.04565e-050	206.87	228	21	322	218308	218004	229	229	75.8278	57.25
3317	1	1	0	3	0	0	0	0	0	0	0	0	5		U00096	Escherichia coli str. K-12 substr. MG1655, complete genome	0	681.156	754	18	399	863147	862767	381	381	99.7382	95.4887
0722	0	0	0	0	0	0	0	0	0	5	0	0	5		KC921189	Bacterium WX65 16S ribosomal RNA gene, partial sequence	5.32289e-135	489.999	542	12	383	1057	686	334	334	89.7849	83.5
0723	1	0	1	2	0	1	0	0	0	0	0	0	5		unidentified
0724	0	0	2	1	0	0	0	0	0	0	1	1	5		CP002379	Arthrobacter phenanthrenivorans Sphe3, complete genome	2.94401e-138	500.819	554	23	399	1670557	1670181	337	337	89.3899	84.25
0725	0	0	0	0	1	0	0	1	3	0	0	0	5		CP003872	Acidovorax sp. KKS102, complete genome	4.10309e-073	284.415	314	15	321	2790667	2790362	248	248	80.7818	62
0726	0	0	0	0	1	0	0	1	0	3	0	0	5		AY960777	Bacterium Ellin514 16S ribosomal RNA gene, partial sequence	1.98016e-178	634.269	702	12	400	1107	719	374	374	96.144	93.5
0728	1	0	0	0	1	3	0	0	0	0	0	0	5		HM116875	Dyadobacter sp. HJ-0803 16S ribosomal RNA gene, partial sequence	2.41232e-177	630.662	698	12	400	1080	692	373	373	95.8869	93.25
0729	0	2	0	1	0	0	0	0	0	0	0	2	5		KC012862	Bacterium BW3PhG20 16S ribosomal RNA gene, partial sequence	1.62541e-179	637.875	706	12	400	1011	622	376	376	96.6581	94
0730	0	0	1	1	1	0	0	0	0	1	0	1	5		KF170826	Aquimonas sp. BN 16S ribosomal RNA gene, partial sequence	0	657.713	728	12	400	1065	677	379	379	97.4293	94.75
0731	0	0	1	0	3	0	0	1	0	0	0	0	5		JN613173	Selenomonas bovis strain 1616b 16S ribosomal RNA gene, partial sequence	4.98536e-129	470.162	520	12	384	1111	744	331	331	88.7399	82.75
0732	0	0	0	2	0	0	0	0	3	0	0	0	5		FJ372724	Sporocytophaga sp. 4v 16S ribosomal RNA gene, partial sequence	2.94141e-157	563.937	624	12	400	1096	706	360	360	92.545	90
0734	0	0	0	2	0	0	0	0	2	1	0	0	5		FJ808611	Clostridium sp. 6-31 16S ribosomal RNA gene, partial sequence	0	693.78	768	9	400	395	786	389	389	99.2347	97.25
0735	0	2	1	0	0	0	0	0	1	1	0	0	5		AM411964	Sphingobacterium sp. P-7 partial 16S rRNA gene, strain P-7	2.41232e-177	630.662	698	9	400	1082	691	375	375	95.6633	93.75
0736	0	3	0	0	1	0	0	0	0	1	0	0	5		JX134447	Sediminibacterium sp. B2-10-2 16S ribosomal RNA gene, partial sequence	2.94141e-157	563.937	624	9	400	1109	719	361	361	92.0918	90.25
0737	0	0	0	0	1	0	0	2	0	2	0	0	5		HQ728400	Bacterium M25(2011) 16S ribosomal RNA gene, partial sequence	0	702.797	778	12	400	1087	699	389	389	100	97.25
0739	4	0	0	0	0	1	0	0	0	0	0	0	5		AY960774	Bacterium Ellin511 16S ribosomal RNA gene, partial sequence	1.3354e-161	578.364	640	12	400	1100	714	363	363	93.3162	90.75
0740	0	1	1	0	0	0	0	2	0	1	0	0	5		AF530962	Beta proteobacterium zj62 16S ribosomal RNA gene, partial sequence	0	688.37	762	12	400	170	558	386	386	99.2288	96.5
0741	1	0	0	0	0	1	0	0	0	1	1	1	5		AY960774	Bacterium Ellin511 16S ribosomal RNA gene, partial sequence	2.5802e-145	524.263	580	11	400	496	885	350	350	89.7436	87.5
0742	0	0	0	0	1	1	0	0	0	1	0	2	5		AB738878	Paenibacillus sp. TC22-2b gene for 16S rRNA, partial sequence	0	648.696	718	12	400	495	883	377	377	96.9152	94.25
0743	0	0	2	0	0	2	0	0	0	1	0	0	5		KC862608	Polyangium sp. 10x3 16S ribosomal RNA gene, partial sequence	0	681.156	754	11	400	131	520	385	385	98.7179	96.25
0744	0	0	0	3	0	0	0	1	1	0	0	0	5		JN607160	Flavisolibacter sp. GCR0105 16S ribosomal RNA gene, partial sequence	0	643.286	712	12	400	453	841	376	376	96.6581	94
0746	0	1	2	2	0	0	0	0	0	0	0	0	5		GQ221764	Prosthecomicrobium litoralum strain 524-16 16S ribosomal RNA gene, partial sequence	1.24962e-174	621.645	688	12	400	1056	668	371	371	95.3728	92.75
0747	0	0	0	0	1	0	0	0	0	0	4	0	5		CP000509	Nocardioides sp. JS614, complete genome	4.98536e-129	470.162	520	19	396	2563272	2563649	331	331	87.5661	82.75
0748	0	0	5	0	0	0	0	0	0	0	0	0	5		AB627758	Devosia sp. RS1 gene for 16S rRNA, partial sequence	7.88593e-171	609.022	674	9	400	995	604	370	370	94.3878	92.5
0749	2	1	0	0	0	2	0	0	0	0	0	0	5		FR798944	Pseudanabaena sp. 1a-03 partial 16S rRNA gene, strain 1a-03	3.58654e-137	497.213	550	11	400	1034	646	345	345	88.4615	86.25
0750	0	0	3	1	0	0	0	0	1	0	0	0	5		CP001364	Chloroflexus sp. Y-400-fl, complete genome	2.58476e-107	398.027	440	6	400	1587474	1587082	329	329	83.2911	82.25
0751	0	0	0	0	4	0	0	0	0	0	0	1	5		AB506682	Endosymbiont of Acanthamoeba sp. S40 gene for 16S rRNA, partial sequence	1.62685e-160	574.758	636	12	400	430	821	365	365	93.8303	91.25
0753	0	0	0	4	0	0	0	0	0	0	0	1	5		AB245340	Myxococcales bacterium Gsoil 473 gene for 16S rRNA, partial sequence	0	693.78	768	9	400	1102	711	389	389	99.2347	97.25
0754	0	0	0	2	0	0	0	0	1	2	0	0	5		EU652862	Inquilinus sp. ZY061 16S ribosomal RNA gene, partial sequence	1.73699e-166	594.595	658	12	400	995	607	365	365	93.8303	91.25
0755	0	1	0	0	1	0	0	0	1	2	0	0	5		AF345825	Chloronema giganteum clone Gnsb-1 16S ribosomal RNA gene, partial sequence	4.08862e-149	536.887	594	12	395	1070	688	350	350	91.1458	87.5
0130	0	0	0	0	0	0	0	0	0	1	0	4	5		JX993821	Lysinibacillus sp. Mn1-7 16S ribosomal RNA gene, partial sequence	0	697.387	772	12	400	516	904	388	388	99.7429	97
0224	0	3	0	0	0	0	0	0	1	0	0	1	5		AF233293	Tuber borchii symbiont b-1BO 16S ribosomal RNA gene, partial sequence	2.41446e-158	567.544	628	12	400	471	860	362	362	93.0591	90.5
0240	0	0	0	4	0	0	0	0	0	0	0	1	5		KC921193	Delta proteobacterium WX81 16S ribosomal RNA gene, partial sequence	5.3135e-173	616.235	682	12	400	1060	670	375	375	96.401	93.75
0171	0	0	0	0	0	0	0	0	0	5	0	0	5		DQ812550	Chloroflexi bacterium Ver9Iso2 16S ribosomal RNA gene, partial sequence	3.14333e-144	520.657	576	12	400	1033	645	351	351	90.2314	87.75
0277	0	1	0	2	1	0	0	0	0	0	1	0	5		JF824798	Aeromicrobium sp. JC14 16S ribosomal RNA gene, partial sequence &gt;gi|404327435|gb|JX429021.1| Aeromicrobium sp. IARI-R-1 16S ribosomal RNA gene, partial sequence	0	686.566	760	12	399	1067	680	385	385	99.2268	96.4912
0219	0	1	0	1	0	0	0	0	0	2	0	1	5		KC921151	Acidobacteria bacterium LP6 16S ribosomal RNA gene, partial sequence	0	693.78	768	12	400	440	828	387	387	99.4859	96.75
0287	0	0	0	0	0	1	0	4	0	0	0	0	5		KC967081	Roseomonas aestuarii strain NA-90 16S ribosomal RNA gene, partial sequence	0	697.387	772	12	400	1013	625	388	388	99.7429	97
0184	0	1	0	1	1	0	1	1	0	0	0	0	5		HM154525	Gemmatimonadetes bacterium KBS708 16S ribosomal RNA gene, partial sequence	5.67826e-160	572.954	634	11	400	485	874	361	361	92.5641	90.25
0103	0	0	0	1	0	0	0	0	0	4	0	0	5		AB529702	Bacterium MI-33 gene for 16S ribosomal RNA, partial sequence	1.73699e-166	594.595	658	12	400	319	706	366	366	94.0874	91.5
0756	0	0	0	0	0	0	4	0	0	0	0	0	4		HM748691	Bacterium Ellin6543 16S ribosomal RNA gene, partial sequence	2.75733e-132	480.982	532	12	400	1047	659	340	340	87.4036	85
0757	0	0	0	0	0	0	0	4	0	0	0	0	4		KC477402	Nitrosospira sp. APG3 16S ribosomal RNA gene, partial sequence	4.3693e-136	493.606	546	12	400	1082	692	350	350	89.9743	87.5
0758	0	0	0	0	1	0	0	0	1	1	1	0	4		AY741401	Legionella-like amoebal pathogen HT99 16S ribosomal RNA gene, partial sequence	4.08862e-149	536.887	594	12	400	1115	728	353	353	90.7455	88.25
0759	0	0	0	1	0	0	0	1	0	2	0	0	4		HM748691	Bacterium Ellin6543 16S ribosomal RNA gene, partial sequence	5.3135e-173	616.235	682	12	400	1047	659	370	370	95.1157	92.5
0760	0	2	0	1	0	0	0	0	1	0	0	0	4		NR_024687	Umezawaea tangerina strain MK27-91F2 16S ribosomal RNA, partial sequence &gt;gi|5360528|dbj|AB020031.1| Umezawaea tangerina gene for 16S rRNA, strain: MK27-91F2	2.5802e-145	524.263	580	9	400	463	853	352	352	89.7959	88
0761	0	0	0	4	0	0	0	0	0	0	0	0	4		AB541983	Prolixibacter bellariivorans gene for 16S ribosomal RNA, partial sequence, strain: JCM 13498	1.73853e-147	531.477	588	9	400	1098	707	353	353	90.051	88.25
0762	0	2	0	0	0	0	1	0	1	0	0	0	4		KF314189	Microbacterium sp. THG-a52 16S ribosomal RNA gene, partial sequence	0	684.763	758	12	400	1044	656	385	385	98.9717	96.25
0763	0	0	0	0	0	0	2	0	1	1	0	0	4		JN033775	Aciditerrimonas sp. CH22-21 16S ribosomal RNA gene, partial sequence	1.24962e-174	621.645	688	12	400	1058	670	371	371	95.3728	92.75
0764	0	0	0	0	1	0	0	2	0	0	1	0	4		KF657326	Bacterium thiotrophic symbiont of Idas sp. strain ESU_R_sym16S_3_14 16S ribosomal RNA gene, complete sequence	2.94401e-138	500.819	554	12	400	438	825	345	345	88.6889	86.25
0592	0	0	0	1	0	0	0	0	0	3	0	0	4		HM768898	Pelosinus sp. BXM 16S ribosomal RNA gene, partial sequence	0	688.37	762	12	401	470	860	388	388	99.4872	96.7581
0766	0	4	0	0	0	0	0	0	0	0	0	0	4		AB681027	Sporocytophaga myxococcoides gene for 16S rRNA, partial sequence, strain: NBRC 16007	6.0627e-166	592.791	656	9	399	1079	689	366	366	93.6061	91.5
0767	0	0	0	1	0	1	0	0	0	0	0	2	4		unidentified
0768	1	0	0	1	0	0	0	0	0	2	0	0	4		AF149018	Oscillochloris sp. BM 16S ribosomal RNA, partial sequence	6.49034e-115	423.275	468	8	400	435	825	331	331	84.2239	82.75
0769	0	0	0	2	0	0	0	0	1	0	1	0	4		HM748678	Bacterium Ellin6530 16S ribosomal RNA gene, partial sequence	7.3924e-146	526.067	582	9	400	261	651	352	352	89.7959	88
0770	0	0	0	2	0	1	0	0	0	1	0	0	4		AB607202	Mastigocladus laminosus gene for 16S rRNA, partial sequence, strain: Shioteyu	1.73853e-147	531.477	588	12	400	946	560	354	354	91.0026	88.5
0771	0	0	3	0	0	0	0	0	0	0	1	0	4		EU004198	Rhodocytophaga aerolata strain 5416T-29 16S ribosomal RNA gene, partial sequence	0	684.763	758	12	400	437	824	386	386	99.2288	96.5
0584	0	4	0	0	0	0	0	0	0	0	0	0	4		KF318391	Lentzea violacea strain T-9 16S ribosomal RNA gene, partial sequence	6.50238e-134	486.393	538	12	401	1053	668	350	350	89.7436	87.2818
0774	0	0	0	2	0	0	0	0	0	0	0	2	4		AB362275	Thermoactinomyces sp. JAM-FM1001 gene for 16S rRNA, partial sequence	1.24962e-174	621.645	688	12	400	1091	703	371	371	95.3728	92.75
0775	2	0	0	0	1	0	0	0	1	0	0	0	4		HM124377	Roseomonas sp. 24-24 16S ribosomal RNA gene, partial sequence	0	688.37	762	12	400	997	609	386	386	99.2288	96.5
0776	0	0	0	1	0	0	0	2	0	0	0	1	4		NR_075034	Ammonifex degensii KC4 strain KC4 16S ribosomal RNA, complete sequence	2.1217e-108	401.634	444	12	396	524	912	327	327	84.9351	81.75
0778	2	0	0	0	0	2	0	0	0	0	0	0	4		CP001643	Brachybacterium faecium DSM 4810 strain 6-10, complete genome	2.43158e-006	62.6008	68	236	341	2128125	2128016	80	80	75.4717	20
0779	0	0	1	2	0	0	0	0	0	0	0	1	4		AB250620	Rhodoplanes sp. TUT3523 gene for 16S rRNA, partial sequence	7.8929e-152	545.904	604	12	400	1049	662	355	355	91.2596	88.75
0780	0	0	0	2	0	0	0	0	0	0	0	2	4		HF912442	Pseudoalteromonas sp. Gp-4-15.2.1 partial 16S rRNA gene, isolate Gp-4-15.2.1 &gt;gi|507418360|emb|HF912734.1| Uncultured bacterium partial 16S rRNA gene, clone Klon-II-616V-18-voll	3.83274e-124	453.932	502	8	400	1032	638	346	346	88.0407	86.5
0573	0	0	0	1	0	0	1	0	0	2	0	0	4		CP003969	Sorangium cellulosum So0157-2, complete genome	0	693.78	768	8	401	3604494	3604887	390	390	98.9848	97.2569
0782	2	0	0	2	0	0	0	0	0	0	0	0	4		CP000529	Polaromonas naphthalenivorans CJ2, complete genome	3.84631e-048	201.46	222	14	329	1080371	1080686	234	234	74.0506	58.5
0783	0	0	0	1	0	0	0	0	1	1	0	1	4		AJ244807	Gram-positive bacteria SOGA31 partial 16S rRNA gene	4.66512e-142	513.443	568	12	400	456	844	347	347	89.2031	86.75
0784	0	0	0	1	0	0	2	0	0	1	0	0	4		unidentified
0785	0	1	0	0	0	0	0	0	3	0	0	0	4		unidentified
0786	0	1	0	0	0	0	2	0	1	0	0	0	4		AM746676	Sorangium cellulosum &apos;So ce 56&apos; complete genome	4.69405e-009	71.6177	78	286	397	3416910	3417021	85	85	75.8929	21.25
0787	0	1	0	1	0	0	0	1	0	1	0	0	4		NR_043563	Planifilum yunnanense strain LA5 16S ribosomal RNA, partial sequence &gt;gi|71068494|gb|DQ119659.1| Planifilum yunnanense strain LA5 16S ribosomal RNA gene, partial sequence	0	699.19	774	9	400	518	909	390	390	99.4898	97.5
0788	0	0	0	0	0	0	0	0	0	0	0	4	4		FN554387	Bacteroidetes bacterium CHC2 partial 16S rRNA gene, strain CHC2	0	655.909	726	12	400	1096	707	380	380	97.6864	95
0789	0	0	0	2	0	0	0	0	0	2	0	0	4		HQ540311	Sandaracinus amylolyticus strain NOSO 4 16S ribosomal RNA gene, partial sequence	4.98096e-148	533.28	590	8	400	483	875	354	354	90.0763	88.5
0790	0	0	0	2	0	1	0	0	0	1	0	0	4		AY960767	Bacterium Ellin504 16S ribosomal RNA gene, partial sequence	2.11609e-165	590.988	654	9	400	488	879	366	366	93.3673	91.5
0791	0	0	0	0	1	0	2	0	0	1	0	0	4		JX848548	Chloroflexi bacterium JKG5 16S ribosomal RNA gene, partial sequence	1.98366e-140	508.033	562	12	400	1045	657	346	346	88.946	86.5
0792	0	0	0	2	0	0	0	0	1	1	0	0	4		AJ244807	Gram-positive bacteria SOGA31 partial 16S rRNA gene	2.26135e-152	547.707	606	4	400	1066	669	361	361	90.932	90.25
0793	0	1	0	0	0	0	0	2	1	0	0	0	4		EU370951	Rubrobacterineae bacterium BR7-21 16S ribosomal RNA gene, partial sequence	0	652.302	722	12	400	1091	703	378	378	97.1722	94.5
0794	0	1	0	0	0	0	2	0	1	0	0	0	4		KF010804	Paenibacillus sp. xj7 16S ribosomal RNA gene, partial sequence	0	659.516	730	12	400	1061	675	381	381	97.9434	95.25
0797	0	3	0	0	0	0	0	0	0	1	0	0	4		XM_002452464	Sorghum bicolor hypothetical protein, mRNA	0.0153449	49.9773	54	205	243	357	397	36	36	92.3077	9
0798	0	0	0	1	0	0	0	0	0	2	0	1	4		NR_024777	Thermanaeromonas toyohensis strain ToBE 16S ribosomal RNA, partial sequence &gt;gi|14211665|dbj|AB062280.1| Thermoanaerobacter sp. ToBE gene for 16S rRNA	1.02756e-137	499.016	552	12	400	1110	709	350	350	89.9743	87.5
0800	3	1	0	0	0	0	0	0	0	0	0	0	4		AY673309	Acidimicrobidae bacterium Ellin7143 16S ribosomal RNA gene, partial sequence	1.62541e-179	637.875	706	12	399	1059	672	374	374	96.3918	93.5
0801	1	0	1	0	0	0	0	0	0	0	1	1	4		CP002379	Arthrobacter phenanthrenivorans Sphe3, complete genome	4.38089e-079	304.252	336	16	400	3587509	3587143	301	301	78.1818	75.25
0802	0	0	0	0	0	0	0	0	0	0	4	0	4		unidentified
0804	0	3	0	0	0	0	0	1	0	0	0	0	4		AF149018	Oscillochloris sp. BM 16S ribosomal RNA, partial sequence	6.92976e-121	443.112	490	12	400	1038	650	335	335	86.1183	83.75
0806	0	0	0	0	2	0	0	0	0	2	0	0	4		AE000513	Deinococcus radiodurans R1 chromosome 1, complete sequence	0.053559	48.1739	52	287	330	2600048	2600091	37	37	84.0909	9.25
0807	0	0	0	0	0	0	0	0	0	0	0	4	4		HM748658	Bacterium Ellin6510 16S ribosomal RNA gene, partial sequence	0	648.696	718	12	400	928	540	377	377	96.9152	94.25
0808	0	2	0	0	0	0	0	1	1	0	0	0	4		EF636030	Verrucomicrobia bacterium TP424 16S ribosomal RNA gene, partial sequence	0	681.156	754	11	400	128	517	385	385	98.7179	96.25
0809	0	0	0	0	0	0	0	1	1	2	0	0	4		unidentified
0810	0	0	0	0	0	0	0	0	0	4	0	0	4		NR_042235	Adhaeribacter aquaticus strain : MBRG1.5 16S ribosomal RNA, complete sequence &gt;gi|47057422|emb|AJ626894.2| Adhaeribacter aquaticus 16S rRNA gene, type strain MBRG1.5	1.85459e-172	614.432	680	8	400	474	866	372	372	94.6565	93
0811	0	0	0	3	0	1	0	0	0	0	0	0	4		HQ664615	Hedyosmum mexicanum ribosomal protein L2 (rpl2) and ribosomal protein L23 (rpl23) genes, complete cds; tRNA-Ile (trnI-CAU) gene, complete sequence; hypothetical chloroplast RF2 (ycf2) gene, complete cds; tRNA-Leu (trnL-CAA) gene, complete sequence; NADH-plastoquinone oxidoreductase subunit 2 (ndhB) and ribosomal protein S7 (rps7) genes, complete cds; ribosomal protein S12 (rps12) gene, exons 2, 3…	0	688.37	762	12	400	17275	16887	386	386	99.2288	96.5
0812	0	0	2	2	0	0	0	0	0	0	0	0	4		HM038000	Vampirovibrio chlorellavorus ATCC:29753 16S ribosomal RNA gene, partial sequence	7.39894e-127	462.949	512	12	400	465	853	336	336	86.3753	84
0813	0	0	0	2	0	0	0	0	1	0	0	1	4		AY234491	Bacterium Ellin5074 16S ribosomal RNA gene, partial sequence	2.57792e-164	587.381	650	9	400	1079	689	366	366	93.3673	91.5
0814	0	0	0	0	0	3	0	0	0	0	1	0	4		HM099653	Alpha proteobacterium oral taxon F61 strain YZ032 16S ribosomal RNA gene, partial sequence	1.98016e-178	634.269	702	13	400	1047	661	374	374	96.3918	93.5
0815	0	0	1	2	0	0	0	0	0	0	0	1	4		GQ214052	Cohnella luojiensis strain HY-22R 16S ribosomal RNA gene, partial sequence	0	684.763	758	12	400	1071	683	385	385	98.9717	96.25
0816	0	2	0	0	0	0	0	0	2	0	0	0	4		NR_043213	Desulfuromonas svalbardensis strain 112 16S ribosomal RNA, partial sequence &gt;gi|56424733|gb|AY835388.1| Desulfuromonas svalbardensis strain 112 16S ribosomal RNA gene, partial sequence	3.35911e-131	477.376	528	12	400	519	906	340	340	87.4036	85
0817	0	0	3	0	0	0	0	0	0	1	0	0	4		AF255602	Nitrospira sp. SRI-237 16S ribosomal RNA gene, partial sequence	1.42833e-129	471.966	522	12	400	1090	690	348	348	89.4602	87
0818	0	0	0	0	0	0	2	0	1	1	0	0	4		HM748677	Bacterium Ellin6529 16S ribosomal RNA gene, partial sequence	5.3135e-173	616.235	682	12	400	394	782	370	370	95.1157	92.5
0819	2	1	1	0	0	0	0	0	0	0	0	0	4		JN987492	Eimeria tenella clone Etm011G07 hypothetical protein mRNA, complete cds	0.000360878	55.3874	60	72	110	1120	1081	37	37	94.8718	9.25
0637	0	0	2	2	0	0	0	0	0	0	0	0	4		AB360418	Bacterium RS25A gene for 16S ribosomal RNA, partial sequence	1.62986e-179	637.875	706	6	401	924	529	379	379	95.7071	94.5137
0820	0	0	1	1	0	1	0	1	0	0	0	0	4		FJ797470	Eocercomonas tribula strain IVY16A 5.8S ribosomal RNA gene, partial sequence; internal transcribed spacer 2, complete sequence; and 28S ribosomal RNA gene, partial sequence	6.91143e-178	632.465	700	8	384	379	1	369	369	97.878	92.25
0821	0	0	0	0	0	0	3	0	1	0	0	0	4		CP000555	Methylibium petroleiphilum PM1, complete genome	2.27538e-019	105.882	116	21	305	1358591	1358307	200	200	70.1754	50
0823	0	0	0	2	0	0	0	0	1	1	0	0	4		KC921150	Acidobacteria bacterium LWQ117 16S ribosomal RNA gene, partial sequence	1.98016e-178	634.269	702	12	400	1038	650	374	374	96.144	93.5
3320	1	0	0	0	0	0	0	0	0	3	0	0	4		AJ871227	Sphaerobacter thermophilus partial 16S rRNA gene, clone 185-3	4.35348e-155	556.724	616	12	365	132	486	337	337	95.1977	84.4612
0825	0	0	2	0	0	0	0	0	0	2	0	0	4		HM485589	Nitrospira calida 16S ribosomal RNA gene, partial sequence	3.35318e-169	603.611	668	12	400	503	891	367	367	94.3445	91.75
0827	0	0	0	0	0	0	0	0	0	4	0	0	4		DQ664245	Beta proteobacterium IMCC1729 16S ribosomal RNA gene, partial sequence	7.38588e-165	589.185	652	12	400	1090	700	369	369	94.8586	92.25
0828	1	0	0	0	1	0	0	0	0	1	0	1	4		NR_041633	Ilumatobacter fluminis strain YM22-133 16S ribosomal RNA, partial sequence &gt;gi|169264904|dbj|AB360343.1| Ilumatobacter fluminis gene for 16S rRNA, partial sequence	0	661.319	732	12	400	1062	674	380	380	97.6864	95
0829	0	0	0	0	0	0	0	0	3	0	0	1	4		FJ486432	Amycolatopsis coloradensis strain HBUM173696 16S ribosomal RNA gene, partial sequence	5.68327e-141	509.836	564	12	400	435	820	349	349	89.7172	87.25
0830	0	0	0	0	0	0	0	0	2	1	0	1	4		EU594496	Soil bacterium T16 16S ribosomal RNA gene, partial sequence	5.31819e-154	553.117	612	12	380	169	537	344	344	93.2249	86
0831	0	1	3	0	0	0	0	0	0	0	0	0	4		GU187030	Acidobacteria bacterium IGE-003 16S ribosomal RNA gene, partial sequence	1.02575e-175	625.252	692	12	400	1079	691	372	372	95.6298	93
0832	0	0	0	0	0	0	0	0	4	0	0	0	4		AJ224540	Unclassified bacterial species 16S rRNA gene, isolate koll11	5.6883e-122	446.718	494	12	400	530	911	338	338	86.8895	84.5
0833	0	0	0	2	0	0	0	0	1	0	0	1	4		JQ977680	Phyllobacterium sp. Crb30 16S ribosomal RNA gene, partial sequence	0	693.78	768	12	400	999	611	387	387	99.4859	96.75
0834	0	0	1	1	0	0	0	0	1	0	1	0	4		JQ977647	Pseudomonas sp. Dza4 16S ribosomal RNA gene, partial sequence	0	697.387	772	12	400	455	843	388	388	99.7429	97
0835	0	0	0	3	0	1	0	0	0	0	0	0	4		AY960777	Bacterium Ellin514 16S ribosomal RNA gene, partial sequence	4.08501e-168	600.005	664	11	400	503	892	367	367	94.1026	91.75
0836	0	0	0	1	0	0	0	0	0	1	2	0	4		HM748691	Bacterium Ellin6543 16S ribosomal RNA gene, partial sequence	2.5802e-145	524.263	580	12	400	1047	659	353	353	90.7455	88.25
0837	0	0	0	0	0	0	2	0	2	0	0	0	4		AY428766	Candidatus Alysiosphaera europeae 16S ribosomal RNA gene, partial sequence	1.25072e-155	558.527	618	12	400	477	864	358	358	92.0308	89.5
0838	0	0	0	0	0	0	0	2	0	2	0	0	4		AB365487	Rhizobiales bacterium Mfc52 gene for 16S rRNA, partial sequence	1.17038e-168	601.808	666	12	400	1040	652	369	369	94.8586	92.25
0649	0	0	1	1	0	0	0	1	0	0	1	0	4		unidentified
0839	0	0	0	0	0	0	0	0	0	0	0	4	4		CP002400	Ethanoligenens harbinense YUAN-3, complete genome	2.43158e-006	62.6008	68	162	256	2841331	2841237	73	73	76.8421	18.25
0840	0	0	0	0	0	0	0	0	2	2	0	0	4		KC109787	Azospirillum amazonense strain LMG 22237 16S ribosomal RNA gene, partial sequence	1.62685e-160	574.758	636	12	400	446	835	362	362	93.0591	90.5
0841	0	1	0	0	0	1	0	0	1	1	0	0	4		AF531009	Alpha proteobacterium zo42 16S ribosomal RNA gene, partial sequence	0	666.729	738	12	400	142	530	381	381	97.9434	95.25
0842	0	1	0	0	0	0	0	0	0	1	1	1	4		AB681013	Crocinitomix catalasitica gene for 16S rRNA, partial sequence, strain: NBRC 15977	1.09713e-143	518.853	574	12	398	1076	690	347	347	89.6641	86.75
0843	0	0	0	1	0	0	0	0	0	0	0	3	4		KC921168	Gemmatimonadetes bacterium WF4 16S ribosomal RNA gene, partial sequence	1.42833e-129	471.966	522	12	400	369	757	340	340	87.4036	85
0844	0	0	0	2	0	0	0	0	1	1	0	0	4		DQ355184	Acidobacteriaceae bacterium CH1 16S ribosomal RNA gene, partial sequence	1.52503e-135	491.803	544	9	400	1037	646	344	344	87.7551	86
0845	1	0	0	0	0	0	0	2	1	0	0	0	4		HG518323	Rhizobium sp. IRBG74 linear chromosome, complete genome	0	693.78	768	12	400	983582	983970	387	387	99.4859	96.75
0846	0	1	0	1	0	0	0	0	0	1	0	1	4		NR_025746	Desulfofaba fastidiosa strain P2 16S ribosomal RNA, partial sequence &gt;gi|55584191|gb|AY268891.2| Desulfofaba fastidiosa 16S ribosomal RNA gene, partial sequence	5.68327e-141	509.836	564	12	400	519	906	347	347	89.2031	86.75
0847	0	0	0	1	0	0	0	0	1	2	0	0	4		HF912442	Pseudoalteromonas sp. Gp-4-15.2.1 partial 16S rRNA gene, isolate Gp-4-15.2.1 &gt;gi|507418360|emb|HF912734.1| Uncultured bacterium partial 16S rRNA gene, clone Klon-II-616V-18-voll	1.62829e-141	511.64	566	12	400	1028	641	351	351	90.2314	87.75
0848	4	0	0	0	0	0	0	0	0	0	0	0	4		unidentified
0849	0	0	0	2	0	0	0	0	0	2	0	0	4		DQ139400	Oscillochloris trichoides strain C6 16S ribosomal RNA gene, partial sequence	1.63116e-103	385.404	426	12	400	429	817	321	321	82.5193	80.25
0850	1	0	1	1	0	1	0	0	0	0	0	0	4		FP565176	Xanthomonas albilineans GPE PC73 complete genome	0.0153449	49.9773	54	128	178	1117937	1117985	42	42	82.3529	10.5
0851	0	3	0	0	0	0	0	0	0	1	0	0	4		AB377222	Alpha proteobacterium NAMAF008 gene for 16S ribosomal RNA, partial sequence	4.98536e-129	470.162	520	12	399	430	817	337	337	86.8557	84.25
0852	0	0	0	4	0	0	0	0	0	0	0	0	4		AB277549	Sphingobium sp. MI1205 gene for 16S ribosomal RNA, partial sequence	0	679.353	752	12	400	357	745	384	384	98.7147	96
0855	0	0	0	0	0	0	0	0	3	1	0	0	4		FJ379326	Actinomycete Sa89 16S ribosomal RNA gene, partial sequence	8.43473e-139	502.623	556	6	400	1027	635	350	350	88.6076	87.5
0856	0	0	0	2	0	0	0	0	0	2	0	0	4		AM749787	Acidobacteriaceae bacterium K22 partial 16S rRNA gene, isolate K22	1.98191e-159	571.151	632	12	400	1077	689	360	360	92.545	90
0857	1	1	0	0	0	0	0	0	1	1	0	0	4		DQ139400	Oscillochloris trichoides strain C6 16S ribosomal RNA gene, partial sequence	2.94661e-119	437.702	484	9	400	426	816	335	335	85.4592	83.75
0858	1	0	0	1	2	0	0	0	0	0	0	0	4		HM852447	Orientia chuto strain Dubai 16S ribosomal RNA gene, partial sequence	3.83274e-124	453.932	502	12	400	469	857	336	336	86.3753	84
0859	2	0	0	0	0	0	0	0	0	0	2	0	4		CP000804	Roseiflexus castenholzii DSM 13941, complete genome	2.96227e-005	58.9941	64	29	203	4931476	4931302	122	122	69.7143	30.5
0860	0	0	0	0	0	0	0	0	1	0	0	3	4		AF482687	Myxobacterium KC 16S ribosomal RNA gene, partial sequence	1.09713e-143	518.853	574	11	400	516	905	351	351	90	87.75
0861	0	0	0	1	0	0	0	0	0	3	0	0	4		KF193202	Bacterium endosymbiont of Onthophagus Taurus clone 3L1_IN1_006 16S ribosomal RNA gene, partial sequence	0	643.286	712	12	400	1101	713	376	376	96.6581	94
0862	0	0	0	0	0	0	0	0	3	1	0	0	4		JQ988853	Leptonema illini strain Illini_DB52 16S ribosomal RNA gene, partial sequence	1.09713e-143	518.853	574	12	400	441	831	351	351	90.2314	87.75
0863	0	0	0	2	0	0	0	0	1	1	0	0	4		HF912446	Alteromonas sp. Gp-4-13.1 partial 16S rRNA gene, isolate Gp-4-13.1 &gt;gi|507418364|emb|HF912738.1| Uncultured bacterium partial 16S rRNA gene, clone Klon-I-60-voll	2.11609e-165	590.988	654	12	400	1093	706	365	365	93.8303	91.25
0866	0	0	2	0	0	0	0	0	0	0	2	0	4		KF267739	Nannocystis exedens subsp. cinnabaria strain DSM 14641 16S ribosomal RNA gene, partial sequence	0	697.387	772	12	400	474	862	388	388	99.7429	97
0867	0	0	0	0	1	0	1	1	0	0	1	0	4		JN713214	Chlorobi bacterium canine oral taxon 046 clone 1F061 16S ribosomal RNA gene, partial sequence	3.35911e-131	477.376	528	12	379	1071	704	329	329	89.4022	82.25
1030	0	0	0	0	4	0	0	0	0	0	0	0	4		unidentified
0869	0	0	0	0	0	0	0	0	2	0	0	2	4		HM748658	Bacterium Ellin6510 16S ribosomal RNA gene, partial sequence	2.41232e-177	630.662	698	12	400	329	717	373	373	95.8869	93.25
0870	0	0	0	0	1	0	0	0	1	2	0	0	4		GU168002	Actinobacterium BGR 86 16S ribosomal RNA gene, partial sequence	2.11796e-146	527.87	584	12	400	1076	689	351	351	90.2314	87.75
0871	0	2	1	0	0	0	1	0	0	0	0	0	4		AB245340	Myxococcales bacterium Gsoil 473 gene for 16S rRNA, partial sequence	5.68327e-141	509.836	564	9	390	1102	721	342	342	89.5288	85.5
0872	0	1	0	0	0	1	1	1	0	0	0	0	4		CP000103	Nitrosospira multiformis ATCC 25196, complete genome	2.94661e-119	437.702	484	21	399	1177345	1176968	325	325	85.752	81.25
0874	0	0	1	2	0	0	0	0	0	0	0	1	4		AB663506	Gamma proteobacterium DFTK16 gene for 16S rRNA, partial sequence	0	690.173	764	11	400	492	881	387	387	99.2308	96.75
0875	0	0	0	2	0	0	0	1	0	1	0	0	4		HM149537	Labrys sp. CRRI-15 16S ribosomal RNA gene, partial sequence	1.42581e-167	598.201	662	12	400	1024	636	366	366	94.0874	91.5
0877	2	0	0	0	0	1	1	0	0	0	0	0	4		CP000804	Roseiflexus castenholzii DSM 13941, complete genome	2.27337e-038	169	186	16	378	5290757	5290395	255	255	70.2479	63.75
0878	0	0	0	0	0	0	0	1	3	0	0	0	4		AM920428	Penicillium chrysogenum Wisconsin 54-1255 complete genome, contig Pc00c13	5.71347e-027	131.129	144	3	203	2394286	2394088	151	151	75.1244	37.75
0879	0	2	0	0	1	1	0	0	0	0	0	0	4		AY294222	Bacteriovorax sp. EPC3 16S ribosomal RNA gene, partial sequence	4.661e-161	576.561	638	12	400	1078	690	361	361	92.8021	90.25
0193	2	1	0	0	0	0	0	0	0	0	1	0	4		AM411964	Sphingobacterium sp. P-7 partial 16S rRNA gene, strain P-7	0	648.696	718	12	400	482	870	377	377	96.9152	94.25
0263	1	0	0	0	0	0	0	2	1	0	0	0	4		JQ390518	Acetobacteraceae bacterium GIMN 1.016 16S ribosomal RNA gene, partial sequence	4.65688e-180	639.679	708	12	400	450	838	375	375	96.401	93.75
0252	0	0	0	2	0	1	0	0	0	0	1	0	4		AY960764	Bacterium Ellin501 16S ribosomal RNA gene, partial sequence	0	666.729	738	12	400	1100	712	381	381	97.9434	95.25
0279	0	1	0	1	0	0	0	0	0	1	1	0	4		GU168003	Actinobacterium BGR 88 16S ribosomal RNA gene, partial sequence	6.47317e-172	612.628	678	12	400	1090	702	369	369	94.8586	92.25
0276	0	0	0	0	0	0	0	1	1	1	0	1	4		AM233527	Olavius ilvae associated proteobacterium Delta 8 partial 16S rRNA gene, clone SW1_81	1.85623e-153	551.314	610	12	400	1080	691	357	357	91.7738	89.25
0168	0	1	1	0	1	0	0	0	0	1	0	0	4		EF636098	Rhodospirillales bacterium TP318 16S ribosomal RNA gene, partial sequence	0	670.336	742	12	400	706	318	382	382	98.2005	95.5
0182	0	0	0	4	0	0	0	0	0	0	0	0	4		JX949435	Janthinobacterium sp. HLB2 16S ribosomal RNA gene, partial sequence	0	648.696	718	9	401	427	816	382	382	97.201	95.0249
0251	0	0	0	1	1	0	0	0	0	1	1	0	4		GQ339906	Marmoricola sp. Gsoil 818 16S ribosomal RNA gene, partial sequence	0	688.37	762	12	400	1073	685	386	386	99.2288	96.5
0249	0	0	0	1	0	0	0	0	1	2	0	0	4		KC921177	Acidobacteria bacterium WY67 16S ribosomal RNA gene, partial sequence	8.43473e-139	502.623	556	8	400	451	843	347	347	88.2952	86.75
0129	1	0	0	0	0	0	2	1	0	0	0	0	4		CP000103	Nitrosospira multiformis ATCC 25196, complete genome	1.03593e-080	309.662	342	27	397	1234221	1233852	292	292	78.7062	72.6368
0880	0	0	0	0	0	0	0	0	3	0	0	0	3		HQ675383	Chloroflexi bacterium SCGC AAA001-M13 small subunit ribosomal RNA gene, partial sequence	4.98536e-129	470.162	520	16	400	6	389	336	336	87.2727	84
0881	0	0	0	1	1	0	0	0	0	0	0	1	3		AY234519	Bacterium Ellin5102 16S ribosomal RNA gene, partial sequence	6.91753e-159	569.347	630	11	400	487	876	360	360	92.3077	90
0882	0	0	0	0	0	0	0	0	2	1	0	0	3		AY795686	Beta proteobacterium Schreyahn_AOB_SSU_Aster_2 16S ribosomal RNA gene, partial sequence	3.58021e-175	623.449	690	12	400	404	793	373	373	95.8869	93.25
0883	0	1	0	0	1	0	0	0	0	0	0	1	3		HE575192	Ectothiorhodospira sp. JA741 partial 16S rRNA gene, strain JA741	3.14056e-163	583.774	646	12	400	455	844	364	364	93.5733	91
0572	0	0	0	0	0	0	0	1	0	1	0	1	3		KC921189	Bacterium WX65 16S ribosomal RNA gene, partial sequence	0	670.336	742	12	401	451	843	388	388	99.4872	96.7581
0596	0	0	0	0	1	1	0	0	0	0	1	0	3		JQ918083	Dehalobacter sp. 12DCB1B 16S ribosomal RNA gene, partial sequence	6.50238e-134	486.393	538	12	401	1238	846	345	345	88.4615	86.0349
0885	0	1	0	1	0	0	0	0	0	0	0	1	3		HQ652597	Solimonas sp. p11(2011) 16S ribosomal RNA gene, partial sequence	0	646.892	716	12	400	1078	689	378	378	97.1722	94.5
0647	0	0	0	0	0	0	0	0	0	0	3	0	3		CP000316	Polaromonas sp. JS666, complete genome	3.62535e-023	118.505	130	18	240	4767510	4767732	162	162	72.6457	40.2985
0888	0	0	0	0	0	0	1	0	0	2	0	0	3		KC921176	Acidobacterium sp. WY65 16S ribosomal RNA gene, partial sequence	2.41659e-139	504.426	558	12	400	1001	614	348	348	89.4602	87
0889	1	0	0	0	0	0	0	0	0	0	0	2	3		AY234747	Bacterium Ellin6095 16S ribosomal RNA gene, partial sequence	1.02575e-175	625.252	692	12	400	1082	694	372	372	95.6298	93
0890	0	0	0	1	0	0	0	0	0	2	0	0	3		KF562253	Paenibacillus sp. IHB B 3310 16S ribosomal RNA gene, partial sequence	0	697.387	772	12	400	518	906	388	388	99.7429	97
0891	0	0	1	0	0	0	0	0	0	2	0	0	3		NR_074830	Conexibacter woesei DSM 14684 strain DSM 14684 16S ribosomal RNA, complete sequence	3.14611e-125	457.539	506	12	400	1111	723	339	339	87.1465	84.75
0892	0	0	0	0	0	0	0	0	0	3	0	0	3		HQ675654	Chloroflexi bacterium SCGC AAA240-P19 small subunit ribosomal RNA gene, partial sequence	6.92976e-121	443.112	490	16	400	7	391	329	329	85.4545	82.25
1195	0	0	0	0	0	0	0	1	1	0	1	0	3		AB308363	Bacterium TG161 gene for 16S ribosomal RNA, partial sequence	1.02575e-175	625.252	692	12	400	500	888	372	372	95.6298	93
0894	0	0	0	2	0	0	0	0	0	0	1	0	3		NR_074379	Sphaerobacter thermophilus DSM 20745 strain DSM 20745 16S ribosomal RNA, complete sequence	5.6883e-122	446.718	494	9	400	477	869	338	338	86.2245	84.5
0895	0	0	1	0	1	1	0	0	0	0	0	0	3		KF544943	Burkholderia sp. HR3p 16S ribosomal RNA gene, partial sequence	7.88593e-171	609.022	674	12	400	1104	718	369	369	94.8586	92.25
0896	0	0	0	1	0	0	0	0	1	1	0	0	3		GU129926	Spartobacteria bacterium NM5 16S ribosomal RNA gene, partial sequence	5.3135e-173	616.235	682	7	400	463	856	373	373	94.6701	93.25
0897	0	0	0	2	0	0	0	0	1	0	0	0	3		AY146669	Delta proteobacterium K18 16S ribosomal RNA gene, partial sequence	1.3354e-161	578.364	640	11	400	63	452	362	362	92.8205	90.5
0899	0	0	0	0	0	0	0	0	0	0	3	0	3		JX131619	Sphingobacteriales bacterium ZH1 16S ribosomal RNA gene, partial sequence	1.42581e-167	598.201	662	12	400	502	890	366	366	94.0874	91.5
0900	0	0	0	0	0	0	0	2	1	0	0	0	3		CP004036	Sphingomonas sp. MM-1, complete genome	4.68576e-047	197.854	218	21	359	1044025	1044363	247	247	72.8614	61.75
0902	0	0	0	0	0	0	0	0	0	3	0	0	3		GU187034	Acidobacteria bacterium IGE-015 16S ribosomal RNA gene, partial sequence	3.35318e-169	603.611	668	12	400	424	812	367	367	94.3445	91.75
0904	0	2	0	0	0	0	0	1	0	0	0	0	3		FJ377383	Sphingomonadales bacterium MA11 16S ribosomal RNA gene, partial sequence	0	697.387	772	12	400	122	510	388	388	99.7429	97
0905	0	0	0	1	1	0	0	0	0	1	0	0	3		CP004036	Sphingomonas sp. MM-1, complete genome	3.59605e-080	307.859	340	17	399	2919815	2919433	300	300	78.329	75
0906	0	0	0	0	2	0	0	0	0	0	1	0	3		JX144961	Asticcacaulis sp. CGM1-3EN 16S ribosomal RNA gene, partial sequence	0	684.763	758	12	400	1009	621	385	385	98.9717	96.25
0907	1	0	0	2	0	0	0	0	0	0	0	0	3		AM409364	Kaistia sp. B6-8 partial 16S rRNA gene, strain B6-8	5.3135e-173	616.235	682	12	400	1035	647	370	370	95.1157	92.5
0909	0	0	0	0	3	0	0	0	0	0	0	0	3		AB166884	Cellulomonas gelida gene for 16S rRNA, partial sequence	0	684.763	758	12	400	1066	678	385	385	98.9717	96.25
3321	0	1	1	0	1	0	0	0	0	0	0	0	3		CP003514	Burkholderia sp. KJ006 chromosome 1, complete sequence	4.99812e-015	91.4547	100	16	150	2536717	2536583	101	101	74.8148	25.3133
0911	2	0	0	0	0	0	0	0	0	0	1	0	3		JN637322	Dyadobacter sp. hp19 16S ribosomal RNA gene, partial sequence	4.661e-161	576.561	638	12	400	1023	631	369	369	94.8586	92.25
0912	0	0	0	0	0	0	0	0	1	2	0	0	3		AB480702	Azospirillum sp. NS33 gene for 16S rRNA, partial sequence	1.25072e-155	558.527	618	12	400	1056	669	358	358	92.0308	89.5
0913	0	0	0	0	0	0	1	0	1	1	0	0	3		DQ490424	Paenibacillaceae bacterium KVD-1894-08 16S ribosomal RNA gene, partial sequence	0	690.173	764	12	400	1107	719	386	386	99.2288	96.5
0914	0	0	0	0	1	0	0	0	1	1	0	0	3		KC921198	Hyphomicrobiaceae bacterium WX185 16S ribosomal RNA gene, partial sequence	0	657.713	728	12	400	989	601	379	379	97.4293	94.75
0915	0	1	0	1	0	0	0	1	0	0	0	0	3		GQ423054	Paenibacillus sp. S3 16S ribosomal RNA gene, partial sequence	3.58021e-175	623.449	690	6	400	482	876	375	375	94.9367	93.75
0916	0	3	0	0	0	0	0	0	0	0	0	0	3		unidentified
0917	0	0	0	0	0	0	0	0	0	0	0	3	3		FN554437	Alpha proteobacterium CH39_LM134 partial 16S rRNA gene, strain CH39	0	664.926	736	9	400	425	33	384	384	97.9592	96
0918	0	0	0	0	1	0	0	0	2	0	0	0	3		NR_025763	Aquicella lusitana strain SGT-39 16S ribosomal RNA, partial sequence &gt;gi|38259995|gb|AY359282.1| Aquicella lusitana strain SGT-39T 16S ribosomal RNA gene, partial sequence	4.65688e-180	639.679	708	12	400	1083	695	375	375	96.401	93.75
0920	0	1	0	0	0	0	2	0	0	0	0	0	3		CP003383	Deinococcus peraridilitoris DSM 19664 plasmid pDEIPE01, complete sequence	2.95443e-062	248.348	274	26	392	80024	79664	279	279	76.0218	69.75
0921	0	0	0	3	0	0	0	0	0	0	0	0	3		EU594496	Soil bacterium T16 16S ribosomal RNA gene, partial sequence	2.94141e-157	563.937	624	9	380	166	537	348	348	93.5484	87
0922	0	0	0	0	0	0	0	1	0	2	0	0	3		KF472317	Bacterium 111 16S ribosomal RNA gene, partial sequence	0	697.387	772	12	400	472	860	388	388	99.7429	97
0923	0	0	1	0	0	1	0	0	0	1	0	0	3		AY234767	Bacterium Ellin6115 16S ribosomal RNA gene, partial sequence	6.47317e-172	612.628	678	12	400	1045	657	369	369	94.8586	92.25
0924	0	0	0	2	0	0	0	0	0	1	0	0	3		FJ969846	Haloactinopolyspora alba strain YIM 93246 16S ribosomal RNA gene, partial sequence	0	666.729	738	9	400	440	831	383	383	97.7041	95.75
0925	0	1	1	0	0	0	0	0	1	0	0	0	3		CP001189	Gluconacetobacter diazotrophicus PAl 5, complete genome	3.85311e-010	75.2244	82	131	375	22740	22984	166	166	67.7551	41.5
0926	0	1	0	0	0	0	0	0	0	1	0	1	3		AJ890099	alpha proteobacterium endosymbiont 1a of Inanidrilus leukodermatus 16S rRNA gene, clone Ileu1-2-I-8	7.38588e-165	589.185	652	12	400	476	864	364	364	93.5733	91
0927	1	0	0	1	0	0	0	0	1	0	0	0	3		CP001814	Streptosporangium roseum DSM 43021, complete genome	1.43592e-015	93.2581	102	18	186	3113559	3113389	127	127	75.1479	31.75
0928	0	0	0	0	0	0	0	0	0	3	0	0	3		JN628042	Sphingomonas sp. CH15-114 16S ribosomal RNA gene, partial sequence &gt;gi|385276412|gb|JQ772481.1| Sphingomonas sp. CH15-11 16S ribosomal RNA gene, partial sequence	1.25293e-117	432.291	478	8	398	446	837	336	336	85.9335	84
0929	0	0	0	3	0	0	0	0	0	0	0	0	3		KC921167	Acidobacteria bacterium LX219 16S ribosomal RNA gene, partial sequence	6.47889e-153	549.51	608	9	389	1012	630	353	353	92.6509	88.25
0930	0	2	0	0	0	0	1	0	0	0	0	0	3		CP001699	Chitinophaga pinensis DSM 2588, complete genome	0.0153449	49.9773	54	124	286	3839294	3839132	111	111	68.0982	27.75
0931	0	0	2	0	0	0	0	1	0	0	0	0	3		CP003845	Alteromonas macleodii str. &apos;Black Sea 11&apos;, complete genome	2.12921e-032	149.163	164	43	387	1436613	1436269	247	247	71.5942	61.75
0932	0	0	2	0	0	0	0	0	0	0	1	0	3		JF496493	Hymenobacter xinjiangensis strain WA6-1 16S ribosomal RNA gene, partial sequence	0	693.78	768	12	400	1034	646	387	387	99.4859	96.75
0933	0	0	0	0	0	0	3	0	0	0	0	0	3		KF318812	Bacillus subtilis strain I55 16S ribosomal RNA gene, partial sequence	5.32289e-135	489.999	542	12	400	331	721	344	344	88.4319	86
0934	0	1	0	0	0	0	0	0	0	0	2	0	3		unidentified
0935	0	0	0	0	0	0	0	0	2	1	0	0	3		CP002479	Geobacter sp. M18, complete genome	2.95704e-043	185.23	204	22	397	2336259	2335887	267	267	71.0106	66.75
3318	0	1	0	0	1	0	0	0	1	0	0	0	3		GQ369042	Roseomonas sp. T1-YC6774 16S ribosomal RNA gene, partial sequence	0	686.566	760	12	399	415	802	385	385	99.2268	96.4912
0938	3	0	0	0	0	0	0	0	0	0	0	0	3		FP885895	Ralstonia solanacearum CMR15 chromosome, complete genome	9.05364e-031	143.752	158	16	393	3185224	3185607	271	271	71.6931	67.75
0939	0	0	0	0	0	0	0	0	3	0	0	0	3		NR_025763	Aquicella lusitana strain SGT-39 16S ribosomal RNA, partial sequence &gt;gi|38259995|gb|AY359282.1| Aquicella lusitana strain SGT-39T 16S ribosomal RNA gene, partial sequence	8.99784e-164	585.578	648	11	400	484	874	365	365	93.5897	91.25
0940	0	1	0	0	0	0	0	0	1	1	0	0	3		AY795682	Bacterium Schreyahn_AOB_SSU_Aster_8 16S ribosomal RNA gene, partial sequence	3.35318e-169	603.611	668	12	400	696	307	373	373	95.8869	93.25
0941	0	0	0	1	0	0	0	0	1	0	0	1	3		GQ369056	Azospirillum sp. T2-YC6788 16S ribosomal RNA gene, partial sequence	1.73699e-166	594.595	658	12	400	985	597	365	365	93.8303	91.25
0942	0	0	0	0	0	0	0	0	1	1	1	0	3		HQ675492	Gamma proteobacterium SCGC AAA007-P21 small subunit ribosomal RNA gene, partial sequence	3.58021e-175	623.449	690	12	399	494	881	371	371	95.6186	92.75
0944	0	1	0	0	0	0	0	0	0	1	1	0	3		EF636065	Rhodospirillales bacterium TP608 16S ribosomal RNA gene, partial sequence	4.65688e-180	639.679	708	12	400	685	297	375	375	96.401	93.75
0945	0	0	2	0	0	0	0	1	0	0	0	0	3		AB539970	Phaeospirillum sp. IZ3 gene for 16S rRNA, partial sequence	6.47889e-153	549.51	608	12	400	389	777	355	355	91.2596	88.75
0946	0	0	2	1	0	0	0	0	0	0	0	0	3		AB682650	Parasegetibacter luojiensis gene for 16S rRNA, partial sequence, strain: NBRC 107672	2.26135e-152	547.707	606	12	324	487	799	309	309	98.722	77.25
0947	3	0	0	0	0	0	0	0	0	0	0	0	3		CP000494	Bradyrhizobium sp. BTAi1, complete genome	1.52773e-097	365.567	404	14	400	709529	709143	313	313	80.8786	78.25
0948	0	0	0	1	0	0	0	0	1	0	0	1	3		AY673412	Acidobacteria bacterium Ellin7246 16S ribosomal RNA gene, partial sequence	1.85951e-115	425.078	470	12	400	482	871	331	331	85.09	82.75
0949	0	0	1	1	0	0	0	0	0	1	0	0	3		AB246770	Myxobacterium AT3-03 gene for 16S rRNA, partial sequence	4.98096e-148	533.28	590	12	400	236	624	356	356	91.5167	89
0950	0	3	0	0	0	0	0	0	0	0	0	0	3		JN571057	Moraxellaceae bacterium CH22 16S ribosomal RNA gene, partial sequence	8.43473e-139	502.623	556	12	400	1040	650	349	349	89.7172	87.25
0951	0	0	0	0	3	0	0	0	0	0	0	0	3		JQ660746	Cellulomonas sp. OVC30 16S ribosomal RNA gene, partial sequence	0	697.387	772	12	400	454	842	388	388	99.7429	97
0952	0	0	0	0	0	1	0	0	0	1	0	1	3		AM411916	Phenylobacterium sp. P-28 partial 16S rRNA gene, strain P-28	0	684.763	758	12	400	431	819	385	385	98.9717	96.25
0953	0	1	0	2	0	0	0	0	0	0	0	0	3		AJ715387	Aneurinibacillus terranovensis partial 16S rRNA gene, strain R-12872	0	684.763	758	12	400	1081	693	385	385	98.9717	96.25
0954	0	0	0	3	0	0	0	0	0	0	0	0	3		AP013070	Pseudomonas putida NBRC 14164 DNA, complete genome	0.0153449	49.9773	54	333	370	296254	296216	35	35	92.1053	8.75
3323	0	0	0	3	0	0	0	0	0	0	0	0	3		unidentified
0956	0	0	0	0	0	0	0	0	1	0	1	1	3		AF148941	Bdellovibrio bacteriovorus strain TRA2 16S ribosomal RNA gene, partial sequence	1.73853e-147	531.477	588	12	400	422	810	351	351	90.2314	87.75
0575	1	0	1	0	0	0	0	0	0	0	1	0	3		unidentified
0957	0	0	2	0	0	0	0	1	0	0	0	0	3		EF636046	Alpha proteobacterium TP111 16S ribosomal RNA gene, partial sequence	0	675.746	748	12	400	84	471	384	384	98.7147	96
0958	0	0	0	1	0	2	0	0	0	0	0	0	3		DQ249997	Lysobacter sp. L40 16S ribosomal RNA gene, partial sequence	0	697.387	772	12	400	1095	707	388	388	99.7429	97
0959	0	1	0	2	0	0	0	0	0	0	0	0	3		NR_024777	Thermanaeromonas toyohensis strain ToBE 16S ribosomal RNA, partial sequence &gt;gi|14211665|dbj|AB062280.1| Thermoanaerobacter sp. ToBE gene for 16S rRNA	4.09224e-130	473.769	524	8	397	1114	720	342	342	87.6923	85.5
0960	1	0	0	0	0	0	1	0	0	1	0	0	3		AB819626	Pseudomonas sp. VT1B gene for 16S ribosomal RNA, partial sequence	1.85623e-153	551.314	610	6	400	498	892	359	359	90.8861	89.75
0961	0	0	0	0	0	3	0	0	0	0	0	0	3		HE585218	Arcicella sp. E92 partial 16S rRNA gene, strain E92	2.11983e-127	464.752	514	12	400	434	820	338	338	86.8895	84.5
0962	0	0	2	0	0	0	0	0	0	0	0	1	3		FN870334	Methylocella tundrae partial 16S rRNA gene, isolate FeTo-D4-17-CH	0	679.353	752	12	400	105	493	384	384	98.7147	96
0964	0	0	0	2	0	0	0	0	0	0	1	0	3		AB769197	Ideonella sp. UTPF72a gene for 16S rRNA, partial sequence	0	681.156	754	9	400	449	840	386	386	98.4694	96.5
0965	1	0	0	0	0	0	0	0	2	0	0	0	3		HM191725	Sphingomonas sp. SH 16S ribosomal RNA gene, partial sequence	0	684.763	758	12	400	451	839	385	385	98.9717	96.25
0967	0	0	0	0	0	0	0	0	3	0	0	0	3		unidentified
0968	0	0	1	0	0	0	0	0	0	2	0	0	3		NR_074917	Haliangium ochraceum DSM 14365 strain DSM 14365 16S ribosomal RNA, complete sequence	1.02665e-156	562.134	622	8	400	517	908	361	361	91.8575	90.25
3322	0	2	0	1	0	0	0	0	0	0	0	0	3		KC513503	Streptosporangium sp. NEAU-GH7 16S ribosomal RNA gene, partial sequence	0	677.55	750	12	399	1075	688	383	383	98.7113	95.99
0970	0	0	0	0	0	0	0	0	0	2	0	1	3		JX971553	Acidovorax oryzae strain CH1-27 16S ribosomal RNA gene, partial sequence	0	663.123	734	12	400	1033	647	381	381	97.9434	95.25
0971	0	0	2	1	0	0	0	0	0	0	0	0	3		AY960777	Bacterium Ellin514 16S ribosomal RNA gene, partial sequence	6.91753e-159	569.347	630	6	400	499	892	364	364	92.1519	91
0972	0	0	0	0	0	0	0	0	2	1	0	0	3		HM748740	Bacterium Ellin7530 16S ribosomal RNA gene, partial sequence	3.82598e-162	580.168	642	12	400	490	878	362	362	93.0591	90.5
0973	0	0	0	1	0	0	0	0	1	0	0	1	3		AB308365	Bacterium TG160 gene for 16S ribosomal RNA, partial sequence	0	652.302	722	12	400	1098	710	378	378	97.1722	94.5
0974	0	0	0	2	0	0	0	0	1	0	0	0	3		AP006840	Symbiobacterium thermophilum IAM 14863 DNA, complete genome	0	690.173	764	9	400	288690	289080	389	389	99.2347	97.25
0975	0	0	0	0	0	1	0	0	0	0	0	2	3		NR_074444	Turneriella parva DSM 21527 strain DSM 21527 16S ribosomal RNA, complete sequence	0	688.37	762	12	400	484	872	386	386	99.2288	96.5
0976	2	0	0	1	0	0	0	0	0	0	0	0	3		unidentified
0977	0	0	0	3	0	0	0	0	0	0	0	0	3		AJ890098	alpha proteobacterium endosymbiont 1b of Inanidrilus leukodermatus 16S rRNA gene, clone Ileu6-10	3.58337e-156	560.331	620	12	400	1067	678	359	359	92.2879	89.75
0979	0	0	0	0	0	2	0	0	0	0	1	0	3		HG315619	Rickettsiaceae bacterium Pn_PAR_35 partial 16S rRNA gene, isolated from Paramecium nephridiatum strain PAR, clone 35	8.99784e-164	585.578	648	12	400	648	1036	363	363	93.3162	90.75
0980	0	1	0	1	0	0	0	0	0	1	0	0	3		JQ977467	Mycoplana sp. Zs31 16S ribosomal RNA gene, partial sequence	5.3135e-173	616.235	682	12	400	1022	634	370	370	95.1157	92.5
0981	0	0	0	0	0	1	0	0	0	1	0	1	3		AY960767	Bacterium Ellin504 16S ribosomal RNA gene, partial sequence	5.3135e-173	616.235	682	12	400	491	879	370	370	95.1157	92.5
0982	0	0	0	0	0	2	0	0	0	1	0	0	3		AY429686	Alpha proteobacterium HTCC309 16S ribosomal RNA gene, partial sequence	0	666.729	738	12	400	394	782	381	381	97.9434	95.25
0984	0	0	0	2	0	0	0	0	0	1	0	0	3		NR_074915	Halothermothrix orenii H 168 strain H 168; DSM 9562 16S ribosomal RNA, complete sequence	3.14056e-163	583.774	646	12	400	1132	741	365	365	93.8303	91.25
0985	0	0	0	0	0	0	0	0	0	3	0	0	3		HE613268	Alicyclobacillus sp. CCUG 53762 partial 16S rRNA gene, strain CCUG 53762	0	652.302	722	12	400	490	878	378	378	97.1722	94.5
0986	0	0	1	0	0	0	0	1	1	0	0	0	3		NR_103924	Leptospira biflexa serovar Patoc strain &apos;Patoc 1 (Ames)&apos; strain Patoc 1 (Ames) 16S ribosomal RNA, complete sequence	0	693.78	768	12	400	1072	684	387	387	99.4859	96.75
0987	0	0	0	0	0	0	0	0	0	1	2	0	3		AM749787	Acidobacteriaceae bacterium K22 partial 16S rRNA gene, isolate K22	1.85787e-134	488.196	540	12	400	1077	689	346	346	88.946	86.5
0988	0	1	2	0	0	0	0	0	0	0	0	0	3		KC464853	Luteolibacter sp. M67 16S ribosomal RNA gene, partial sequence	0	650.499	720	12	400	1057	668	379	379	97.4293	94.75
3315	0	0	1	0	1	0	0	0	0	0	1	0	3		FN794207	Asticcacaulis sp. VA7 partial 16S rRNA gene, strain VA7	0	677.55	750	12	399	400	787	383	383	98.7113	95.99
0992	0	0	0	2	0	0	0	0	0	0	0	1	3		AY673412	Acidobacteria bacterium Ellin7246 16S ribosomal RNA gene, partial sequence	1.74006e-128	468.359	518	8	400	1089	700	341	341	86.7684	85.25
0993	0	0	0	3	0	0	0	0	0	0	0	0	3		FR691439	Algoriphagus sp. R-36727 partial 16S rRNA gene, strain R-36727	0	643.286	712	12	400	481	869	376	376	96.6581	94
0998	0	0	0	0	0	0	0	0	3	0	0	0	3		CP000908	Methylobacterium extorquens PA1, complete genome	9.03767e-069	269.988	298	35	400	4060238	4060600	282	282	77.0492	70.5
0999	1	0	0	0	1	0	1	0	0	0	0	0	3		AB540005	Flexibacteraceae bacterium Kor gene for 16S rRNA, partial sequence	1.98366e-140	508.033	562	12	397	449	833	345	345	89.3782	86.25
1000	0	0	0	0	0	0	0	0	0	0	3	0	3		AY960776	Bacterium Ellin513 16S ribosomal RNA gene, partial sequence	1.09616e-162	581.971	644	11	400	496	885	363	363	93.0769	90.75
1002	1	0	0	0	0	1	0	0	0	1	0	0	3		KF006333	Geobacter sp. SD-1 16S ribosomal RNA gene, partial sequence	3.35911e-131	477.376	528	12	400	470	858	339	339	87.1465	84.75
0645	0	0	0	0	0	0	1	0	1	1	0	0	3		CP003178	Niastella koreensis GR20-10, complete genome	9.70166e-018	100.472	110	18	398	3162924	3162543	259	259	67.979	64.5885
1003	1	0	0	1	0	0	1	0	0	0	0	0	3		KC251739	Gaiella sp. EBR4-RS1 16S ribosomal RNA gene, partial sequence	0	661.319	732	12	400	461	849	380	380	97.6864	95
1005	0	2	0	0	0	0	0	0	0	1	0	0	3		HE575192	Ectothiorhodospira sp. JA741 partial 16S rRNA gene, strain JA741	2.41232e-177	630.662	698	12	400	1055	667	373	373	95.8869	93.25
1007	2	0	0	1	0	0	0	0	0	0	0	0	3		GU207875	Chondromyces pediculatus strain Cm p51 16S ribosomal RNA gene, partial sequence	0	661.319	732	10	400	515	905	381	381	97.4425	95.25
1008	0	0	0	2	0	0	0	0	1	0	0	0	3		AB246770	Myxobacterium AT3-03 gene for 16S rRNA, partial sequence	0	655.909	726	13	400	836	449	378	378	97.4227	94.5
1009	0	0	0	0	0	0	2	0	0	1	0	0	3		DQ147595	Bacillales bacterium UMB 71 16S ribosomal RNA gene, partial sequence	0	675.746	748	12	400	422	810	383	383	98.4576	95.75
1010	0	0	0	1	0	0	0	0	0	2	0	0	3		KC921181	Actinobacterium WWH12 16S ribosomal RNA gene, partial sequence	0	670.336	742	12	400	1045	657	382	382	98.2005	95.5
1011	0	3	0	0	0	0	0	0	0	0	0	0	3		FJ529701	Muricoccus sp. CPCC100079 16S ribosomal RNA gene, partial sequence	0	697.387	772	12	400	422	810	388	388	99.7429	97
1012	0	0	0	0	0	0	0	0	0	0	0	3	3		NR_044568	Solitalea koreensis strain R2A36-4 16S ribosomal RNA, partial sequence &gt;gi|193247234|gb|EU787448.1| Solitalea koreensis strain R2A36-4 16S ribosomal RNA gene, partial sequence	1.17245e-130	475.572	526	12	400	457	845	341	341	87.6607	85.25
1013	0	0	0	0	0	2	1	0	0	0	0	0	3		JX125583	Chloroflexi bacterium JEA33 16S ribosomal RNA gene, partial sequence	4.98096e-148	533.28	590	12	400	1022	633	353	353	90.7455	88.25
1014	2	0	0	0	0	1	0	0	0	0	0	0	3		AY146669	Delta proteobacterium K18 16S ribosomal RNA gene, partial sequence	2.25936e-171	610.825	676	10	400	62	452	370	370	94.6292	92.5
1015	0	0	0	1	0	0	0	0	0	0	1	1	3		EF451701	Paenibacillus sp. KAR72 16S ribosomal RNA gene, partial sequence	0	693.78	768	12	400	473	861	387	387	99.4859	96.75
3319	0	0	1	1	0	1	0	0	0	0	0	0	3		unidentified
1017	0	0	0	2	0	0	0	0	0	1	0	0	3		AJ229232	Unidentified eubacterium from anoxic bulk soil 16S rRNA gene (clone BSV89)	0	654.106	724	9	400	455	845	381	381	97.1939	95.25
3316	0	0	1	0	1	0	0	1	0	0	0	0	3		CP003364	Singulisphaera acidiphila DSM 18658, complete genome	3.36771e-017	98.6682	108	223	399	5434812	5434636	128	128	72.3164	32.0802
1019	1	1	0	0	0	1	0	0	0	0	0	0	3		GU249616	Sorangiineae bacterium SBNa008 16S ribosomal RNA gene, complete sequence	6.91143e-178	632.465	700	11	400	514	903	374	374	95.8974	93.5
1020	0	0	0	0	0	3	0	0	0	0	0	0	3		DQ910192	Soil bacterium LU-P1-24 16S ribosomal RNA gene, partial sequence	1.98016e-178	634.269	702	12	400	138	526	374	374	96.144	93.5
1021	0	0	0	0	0	0	0	0	1	1	0	1	3		AF233292	Tuber borchii symbiont b-Z43 16S ribosomal RNA gene, partial sequence &gt;gi|47420148|gb|AY599666.1| Uncultured bacterium clone Cl-9-TB2-I 16S ribosomal RNA gene, partial sequence	6.47889e-153	549.51	608	12	400	1065	676	360	360	92.545	90
1022	0	0	0	0	0	0	0	1	0	0	0	2	3		AF498724	Bacterium Ellin342 16S ribosomal RNA gene, partial sequence	2.41232e-177	630.662	698	12	400	1045	657	373	373	95.8869	93.25
1023	0	0	0	1	0	0	0	0	0	2	0	0	3		KC447318	Hyphomicrobium vulgare strain NBMS13 16S ribosomal RNA gene, partial sequence	5.67324e-179	636.072	704	12	398	286	672	373	373	96.3824	93.25
1024	0	0	0	0	1	0	0	1	0	1	0	0	3		JF345596	Exiguobacterium sp. 12EPA 16S ribosomal RNA gene, partial sequence	0	702.797	778	12	400	423	811	389	389	100	97.25
1025	1	0	2	0	0	0	0	0	0	0	0	0	3		KF056993	Hirschia sp. DRW22-8 16S ribosomal RNA gene, partial sequence	0	699.19	774	9	400	998	607	390	390	99.4898	97.5
1026	1	0	0	0	0	2	0	0	0	0	0	0	3		unidentified
1027	0	0	0	0	1	0	0	0	0	1	0	1	3		KF113100	Methylobacterium sp. AG46 16S ribosomal RNA gene, partial sequence	0	661.319	732	12	400	150	538	380	380	97.6864	95
1028	0	0	0	3	0	0	0	0	0	0	0	0	3		AP012206	Bradyrhizobium japonicum USDA 6 DNA, complete genome	0.053559	48.1739	52	77	112	7481372	7481337	32	32	88.8889	8
1029	0	0	0	0	0	0	0	0	0	0	0	3	3		DQ117469	Gracilibacter thermotolerans strain JW/YJL-S1 clone 5 16S ribosomal RNA gene, partial sequence	6.91753e-159	569.347	630	12	400	592	981	361	361	92.8021	90.25
1072	0	0	0	0	1	0	0	0	0	1	0	1	3		JF794009	Gluconacetobacter sacchari strain LMG 19748 16S ribosomal RNA gene, partial sequence	7.3924e-146	526.067	582	12	400	378	766	350	350	89.9743	87.5
1031	0	0	0	0	1	0	0	1	0	1	0	0	3		CP003364	Singulisphaera acidiphila DSM 18658, complete genome	4.11035e-035	158.179	174	14	242	621418	621187	178	178	77.7293	44.5
1034	0	0	0	0	3	0	0	0	0	0	0	0	3		JQ864375	Verrucomicrobia sp. TSB47 16S ribosomal RNA gene, partial sequence	0	646.892	716	10	400	469	859	378	378	96.6752	94.5
1035	0	0	0	0	0	0	0	1	0	1	0	1	3		JQ672624	Thermoactinomycetaceae bacterium A7 16S ribosomal RNA gene, partial sequence	0	684.763	758	12	400	1055	667	385	385	98.9717	96.25
1036	0	0	0	0	1	0	0	1	1	0	0	0	3		DQ232757	Filamentous bacterium EU25 16S ribosomal RNA gene, partial sequence	1.09907e-105	392.617	434	11	400	155	546	325	325	83.3333	81.25
1037	0	0	0	0	0	0	0	0	0	0	0	3	3		JN713382	Clostridiales bacterium canine oral taxon 219 clone PV085 16S ribosomal RNA gene, partial sequence	1.3354e-161	578.364	640	12	398	497	884	364	364	94.0568	91
1039	0	3	0	0	0	0	0	0	0	0	0	0	3		CP000686	Roseiflexus sp. RS-1, complete genome	3.60559e-023	118.505	130	23	311	1874315	1874603	202	202	69.8962	50.5
1040	0	0	0	1	1	0	0	0	0	0	0	1	3		KC782839	Methyloversatilis sp. 3t 16S ribosomal RNA gene, partial sequence	6.47317e-172	612.628	678	12	400	1093	705	369	369	94.8586	92.25
1041	0	0	0	1	0	0	0	0	0	0	1	1	3		KF007269	Streptosporangium sp. MP53-27 16S ribosomal RNA gene, partial sequence	0	697.387	772	12	400	439	827	388	388	99.7429	97
1042	0	0	0	0	0	0	0	0	0	3	0	0	3		unidentified
1043	0	0	0	0	0	0	0	2	0	0	0	1	3		HM566664	Bacillus sp. SGE135(2010) 16S small subunit ribosomal RNA gene, partial sequence	0	666.729	738	12	400	487	875	381	381	97.9434	95.25
1044	0	0	0	0	0	0	0	0	3	0	0	0	3		AB174844	Gamma proteobacterium KA5-B gene for 16S rRNA, partial sequence	3.35615e-150	540.494	598	12	400	1083	693	356	356	91.5167	89
1045	1	0	1	0	0	0	0	0	0	0	1	0	3		HM748650	Bacterium Ellin6502 16S ribosomal RNA gene, partial sequence	2.75976e-113	417.864	462	12	400	501	889	325	325	83.5476	81.25
1056	0	0	0	0	0	0	0	3	0	0	0	0	3		CP001848	Pirellula staleyi DSM 6068, complete genome	5.34173e-059	237.528	262	32	400	523864	524229	278	278	75.3388	69.5
1047	1	0	0	2	0	0	0	0	0	0	0	0	3		KC818422	Enhygromyxa salina strain SWB007 16S ribosomal RNA gene, partial sequence	0	666.729	738	12	400	449	837	381	381	97.9434	95.25
1048	0	0	0	1	0	0	0	0	0	0	0	2	3		AF233292	Tuber borchii symbiont b-Z43 16S ribosomal RNA gene, partial sequence &gt;gi|47420148|gb|AY599666.1| Uncultured bacterium clone Cl-9-TB2-I 16S ribosomal RNA gene, partial sequence	3.82598e-162	580.168	642	12	400	1065	677	364	364	93.5733	91
1049	0	0	0	0	0	0	0	1	0	2	0	0	3		EF636195	Sphingobacteriales bacterium TP64 16S ribosomal RNA gene, partial sequence	6.47317e-172	612.628	678	12	400	113	501	369	369	94.8586	92.25
1050	3	0	0	0	0	0	0	0	0	0	0	0	3		NR_044032	Pelobacter seleniigenes strain KM 16S ribosomal RNA, partial sequence &gt;gi|116242309|gb|DQ991964.1| Pelobacter seleniigenes strain KM 16S ribosomal RNA gene, partial sequence	1.98541e-121	444.915	492	12	400	473	861	332	332	85.347	83
1051	0	0	0	0	0	0	0	3	0	0	0	0	3		KC568145	Enterobacter sp. ITM 3111 16S ribosomal RNA gene, partial sequence	1.73699e-166	594.595	658	12	400	495	883	365	365	93.8303	91.25
1052	0	0	0	0	0	0	0	0	1	2	0	0	3		AB794104	Alpha proteobacterium Gela4 gene for 16S ribosomal RNA, partial sequence	2.41232e-177	630.662	698	12	400	1057	669	373	373	95.8869	93.25
1053	0	1	1	0	0	1	0	0	0	0	0	0	3		FP565176	Xanthomonas albilineans GPE PC73 complete genome	5.35118e-021	111.292	122	52	277	1231277	1231052	166	166	73.4513	41.5
1054	1	0	1	0	0	1	0	0	0	0	0	0	3		AL592071	Human DNA sequence from clone RP13-49I15 on chromosome 10, complete sequence	0.00125959	53.584	58	146	189	51273	51230	38	38	86.3636	9.5
1055	0	0	0	2	0	1	0	0	0	0	0	0	3		GQ994633	Bacteroidetes sp. LaBonte_alg11 16S ribosomal RNA gene, partial sequence	0	686.566	760	6	400	401	7	389	389	98.481	97.25
1057	0	0	0	2	0	0	0	0	0	0	0	1	3		HQ675631	Chloroflexi bacterium SCGC AAA240-N16 small subunit ribosomal RNA gene, partial sequence	6.91143e-178	632.465	700	21	400	1	380	368	368	96.8421	92
1058	0	2	0	0	0	0	0	0	0	1	0	0	3		AY673312	Gemmatimonadetes bacterium Ellin7146 16S ribosomal RNA gene, partial sequence	1.25072e-155	558.527	618	12	400	465	855	360	360	92.545	90
1059	0	0	0	0	0	0	0	2	0	0	0	1	3		HM748653	Bacterium Ellin6505 16S ribosomal RNA gene, partial sequence	6.47317e-172	612.628	678	12	400	445	833	369	369	94.8586	92.25
1060	0	2	0	0	0	0	0	0	0	0	0	1	3		KF358456	Sediminibacterium salmoneum strain SCMC105 16S ribosomal RNA gene, partial sequence	7.3924e-146	526.067	582	12	400	506	894	350	350	89.9743	87.5
1061	0	0	0	2	0	1	0	0	0	0	0	0	3		AB769195	Herbaspirillum sp. UTPF46b gene for 16S rRNA, partial sequence	4.65688e-180	639.679	708	9	400	451	842	377	377	96.1735	94.25
1062	0	0	0	0	0	0	0	0	3	0	0	0	3		KC921150	Acidobacteria bacterium LWQ117 16S ribosomal RNA gene, partial sequence	4.65688e-180	639.679	708	12	400	1038	650	375	375	96.401	93.75
1063	0	0	0	0	0	0	0	1	1	1	0	0	3		AB610575	Clostridium sp. K39 gene for 16S rRNA, partial sequence	0	684.763	758	12	400	468	856	385	385	98.9717	96.25
1064	0	0	0	0	1	2	0	0	0	0	0	0	3		AF233293	Tuber borchii symbiont b-1BO 16S ribosomal RNA gene, partial sequence	1.73853e-147	531.477	588	12	389	471	849	346	346	91.5344	86.5
1065	0	1	2	0	0	0	0	0	0	0	0	0	3		GU249610	Aetherobacter rufus strain SBSr003 16S ribosomal RNA gene, complete sequence	1.62541e-179	637.875	706	6	400	511	906	383	383	96.962	95.75
1066	0	0	0	0	3	0	0	0	0	0	0	0	3		CP000251	Anaeromyxobacter dehalogenans 2CP-C, complete genome	0.053559	48.1739	52	182	237	2795589	2795645	47	47	83.9286	11.75
1067	0	0	0	2	0	0	0	0	0	1	0	0	3		AY234499	Bacterium Ellin5082 16S ribosomal RNA gene, partial sequence	1.09616e-162	581.971	644	9	400	409	800	364	364	92.8571	91
1068	0	0	0	0	0	0	0	1	1	0	1	0	3		CP000473	Solibacter usitatus Ellin6076, complete genome	1.34012e-085	325.893	360	18	370	500665	501017	286	286	81.0198	71.5
1069	0	0	0	0	0	0	0	0	0	2	0	1	3		AB529679	Armatimonas rosea gene for 16S ribosomal RNA, partial sequence	4.3693e-136	493.606	546	12	381	1059	692	333	333	90	83.25
1070	0	0	0	0	0	0	0	1	2	0	0	0	3		unidentified
1071	1	0	0	1	0	0	0	0	1	0	0	0	3		HM748653	Bacterium Ellin6505 16S ribosomal RNA gene, partial sequence	2.75246e-170	607.218	672	12	400	445	833	368	368	94.6015	92
1073	0	0	0	0	0	0	0	0	1	2	0	0	3		HM748691	Bacterium Ellin6543 16S ribosomal RNA gene, partial sequence	9.00579e-145	522.46	578	12	378	1047	681	336	336	91.5531	84
1074	0	0	0	0	0	2	0	0	0	0	0	0	2		unidentified
1075	0	0	0	0	0	0	0	0	1	1	0	0	2		KF414968	Dactylosporangium vinaceum strain GACMPT-34 16S ribosomal RNA gene, partial sequence	0	666.729	738	12	400	473	861	381	381	97.9434	95.25
1076	0	0	0	0	0	0	0	0	0	0	0	2	2		KF495601	Paenibacillus sp. H-2 16S ribosomal RNA gene, partial sequence	0	702.797	778	12	400	1071	683	389	389	100	97.25
1077	0	0	0	0	0	0	2	0	0	0	0	0	2		FM210339	Actinomadura scrupuli R-Ac121 partial 16S rRNA gene, strain R-Ac121	9.60703e-170	605.415	670	12	400	443	829	369	369	94.8586	92.25
1078	0	0	0	0	0	0	0	1	0	1	0	0	2		NR_026102	Clostridium papyrosolvens DSM 2782 16S ribosomal RNA, partial sequence	4.65688e-180	639.679	708	12	400	1063	675	375	375	96.401	93.75
1079	0	0	0	2	0	0	0	0	0	0	0	0	2		NR_075011	Geobacter metallireducens GS-15 strain GS-15 16S ribosomal RNA, complete sequence	1.09713e-143	518.853	574	9	400	1130	738	356	356	90.8163	89
1080	0	0	0	0	2	0	0	0	0	0	0	0	2		unidentified
1081	0	0	0	0	0	0	0	0	0	2	0	0	2		HM748658	Bacterium Ellin6510 16S ribosomal RNA gene, partial sequence	1.25072e-155	558.527	618	12	398	928	548	363	363	93.7984	90.75
1082	0	0	0	2	0	0	0	0	0	0	0	0	2		KF148062	Desulfurivibrio sp. AMeS2 16S ribosomal RNA gene, partial sequence	4.37316e-117	430.488	476	12	400	1114	716	338	338	86.8895	84.5
1083	0	0	0	0	2	0	0	0	0	0	0	0	2		CP003725	Pseudomonas stutzeri DSM 10701, complete genome	0.000360878	55.3874	60	208	346	1653550	1653688	99	99	71.223	24.75
1084	0	0	0	2	0	0	0	0	0	0	0	0	2		AB245340	Myxococcales bacterium Gsoil 473 gene for 16S rRNA, partial sequence	1.74006e-128	468.359	518	9	394	1102	720	340	340	88.0829	85
1085	0	0	0	0	0	0	0	0	0	0	2	0	2		AB682405	Lysobacter yangpyeongensis gene for 16S rRNA, partial sequence, strain: NBRC 106389	9.61552e-151	542.297	600	12	400	1082	697	360	360	92.545	90
1086	0	0	0	1	0	1	0	0	0	0	0	0	2		KC914558	Terribacillus sp. CPO 4.0054 16S ribosomal RNA gene, partial sequence	0	688.37	762	12	400	956	568	386	386	99.2288	96.5
1087	0	0	0	0	2	0	0	0	0	0	0	0	2		CP000934	Cellvibrio japonicus Ueda107, complete genome	5.01185e-015	91.4547	100	93	172	1036405	1036326	68	68	85	17
1088	0	0	0	0	2	0	0	0	0	0	0	0	2		HQ219286	Pannonibacter sp. R72-1(2010) 16S ribosomal RNA gene, partial sequence	7.89987e-133	482.786	534	12	400	395	784	344	344	88.4319	86
1089	0	0	0	0	0	0	0	0	1	1	0	0	2		KF479563	Paenibacillus sp. A62 16S ribosomal RNA gene, partial sequence	2.75246e-170	607.218	672	12	400	518	909	372	372	95.6298	93
1090	0	0	0	0	0	0	0	0	0	0	2	0	2		AB079645	Green non-sulfur bacterium B1-5 gene for 16S ribosomal RNA, partial sequence	2.41873e-120	441.308	488	12	399	1038	659	337	337	86.8557	84.25
1091	0	0	1	0	0	0	0	0	0	0	1	0	2		JF490036	Alpha proteobacterium LM-4 16S ribosomal RNA gene, partial sequence	1.24962e-174	621.645	688	12	400	451	839	371	371	95.3728	92.75
1092	0	0	1	0	0	0	0	0	0	0	1	0	2		AY429705	Mesorhizobium sp. W5 16S ribosomal RNA gene, partial sequence	0	681.156	754	12	400	403	790	385	385	98.9717	96.25
1093	0	1	0	0	0	0	0	0	0	0	0	1	2		JX412369	Desulfosporosinus sp. MCF98 16S ribosomal RNA gene, partial sequence	3.82598e-162	580.168	642	12	400	1107	719	362	362	93.0591	90.5
1094	0	0	0	0	0	0	0	0	0	0	2	0	2		AB267724	Chitinophaga terrae gene for 16S rRNA, partial sequence, strain: Gsoil 238	1.52234e-173	618.038	684	12	400	1087	700	371	371	95.3728	92.75
1095	0	0	0	0	0	0	0	0	1	0	0	1	2		unidentified
1096	0	0	1	0	0	0	0	0	0	0	0	1	2		CP002379	Arthrobacter phenanthrenivorans Sphe3, complete genome	9.02171e-107	396.224	438	15	400	4043114	4042730	320	320	82.9016	80
1097	0	0	0	0	0	0	0	0	1	0	0	1	2		HM748667	Bacterium Ellin6519 16S ribosomal RNA gene, partial sequence	1.62541e-179	637.875	706	12	400	446	835	376	376	96.6581	94
1098	2	0	0	0	0	0	0	0	0	0	0	0	2		FR828474	Nitrosovibrio tenuis 16S rRNA gene, strain Nv1	3.58337e-156	560.331	620	12	399	482	869	359	359	92.5258	89.75
1099	0	0	1	0	0	0	0	0	0	1	0	0	2		KC748362	Sphingomonas ursincola 16S ribosomal RNA gene, partial sequence	0	643.286	712	12	400	377	765	376	376	96.6581	94
1100	0	0	0	0	0	0	0	0	1	0	1	0	2		unidentified
1101	0	0	0	0	0	0	0	0	0	0	0	2	2		NR_074693	Methylotenera versatilis 301 strain 301 16S ribosomal RNA, complete sequence	1.62541e-179	637.875	706	12	400	1104	715	376	376	96.6581	94
1102	0	0	0	0	0	1	1	0	0	0	0	0	2		DQ536441	Bacteriovorax sp. GSL4A1 16S ribosomal RNA gene, partial sequence	1.09713e-143	518.853	574	12	400	417	804	349	349	89.7172	87.25
1103	0	0	0	0	1	0	0	0	0	0	1	0	2		AF345825	Chloronema giganteum clone Gnsb-1 16S ribosomal RNA gene, partial sequence	1.42833e-129	471.966	522	12	389	1070	692	334	334	88.3598	83.5
1104	0	0	0	0	0	2	0	0	0	0	0	0	2		unidentified
1105	0	0	0	0	0	0	0	0	2	0	0	0	2		CP003911	Variovorax paradoxus B4 chromosome 1, complete sequence	1.34249e-047	199.657	220	14	284	1213254	1212984	209	209	77.1218	52.25
1106	0	0	0	0	0	2	0	0	0	0	0	0	2		CP002794	Bifidobacterium longum subsp. longum KACC 91563, complete genome	0.053559	48.1739	52	332	383	673637	673585	43	43	82.6923	10.75
1107	0	0	2	0	0	0	0	0	0	0	0	0	2		KC921150	Acidobacteria bacterium LWQ117 16S ribosomal RNA gene, partial sequence	5.3135e-173	616.235	682	12	400	440	828	370	370	95.1157	92.5
1108	0	0	0	0	1	0	0	0	1	0	0	0	2		GU207874	Chondromyces crocatus strain Cm c5 16S ribosomal RNA gene, partial sequence	1.52369e-154	554.921	614	12	400	1067	680	357	357	91.7738	89.25
1109	0	0	0	0	0	2	0	0	0	0	0	0	2		AB245340	Myxococcales bacterium Gsoil 473 gene for 16S rRNA, partial sequence	3.83274e-124	453.932	502	11	398	496	885	335	335	86.3402	83.75
1110	0	0	0	0	0	0	0	0	1	1	0	0	2		EU571199	Paenibacillus sp. 27-9 16S ribosomal RNA gene, partial sequence	2.41232e-177	630.662	698	12	400	406	794	373	373	95.8869	93.25
1111	0	0	2	0	0	0	0	0	0	0	0	0	2		KC759435	Lacibacter sp. H32-4 16S ribosomal RNA gene, partial sequence	4.98096e-148	533.28	590	12	400	456	844	355	355	91.2596	88.75
1112	1	0	1	0	0	0	0	0	0	0	0	0	2		KF360084	Hymenobacter sp. DG25B 16S ribosomal RNA gene, partial sequence	0	684.763	758	12	400	1071	683	385	385	98.9717	96.25
1113	0	0	0	0	0	0	0	0	2	0	0	0	2		EF219047	Pseudoxanthomonas sp. ROi44 16S ribosomal RNA gene, partial sequence	0	688.37	762	12	400	506	894	386	386	99.2288	96.5
1114	0	0	2	0	0	0	0	0	0	0	0	0	2		CU234118	Bradyrhizobium sp. ORS278,complete sequence	4.6899e-028	134.736	148	39	368	5520859	5521188	236	236	71.5152	59
1115	0	0	1	1	0	0	0	0	0	0	0	0	2		KC157035	Roseomonas stagni strain HME8528 16S ribosomal RNA gene, partial sequence	0	648.696	718	9	400	1008	617	379	379	96.6837	94.75
1116	0	0	1	0	0	0	0	0	1	0	0	0	2		JF513056	Candidatus Rhabdochlamydia sp. cvE88 16S ribosomal RNA gene, partial sequence	2.11983e-127	464.752	514	12	400	1065	676	339	339	87.1465	84.75
1117	0	0	1	0	0	0	0	0	1	0	0	0	2		CP001819	Sanguibacter keddieii DSM 10542, complete genome	0.0153449	49.9773	54	249	295	922360	922314	39	39	82.9787	9.75
1118	0	0	1	0	0	0	0	0	1	0	0	0	2		EU741189	Jiangella sp. 13658J 16S ribosomal RNA gene, partial sequence	2.93881e-176	627.055	694	9	400	1086	693	376	376	95.9184	94
1119	0	1	0	1	0	0	0	0	0	0	0	0	2		JX848548	Chloroflexi bacterium JKG5 16S ribosomal RNA gene, partial sequence	2.11983e-127	464.752	514	12	400	1045	668	342	342	87.9177	85.5
1120	0	1	0	0	1	0	0	0	0	0	0	0	2		EU256461	Bradyrhizobium sp. CCBAU 85044 16S ribosomal RNA gene, partial sequence	2.41232e-177	630.662	698	12	400	1020	632	373	373	95.8869	93.25
1121	0	0	0	0	0	0	1	0	1	0	0	0	2		CP002192	Deinococcus gobiensis I-0 plasmid P1, complete sequence	3.85311e-010	75.2244	82	85	177	410249	410340	73	73	78.4946	18.25
1122	0	0	0	0	1	0	0	0	1	0	0	0	2		NR_044600	Prosthecomicrobium consociatum strain 11 16S ribosomal RNA, partial sequence &gt;gi|224712107|gb|FJ560750.1| Prosthecomicrobium consociatum strain 11 16S ribosomal RNA gene, partial sequence	0	666.729	738	12	400	1055	667	381	381	97.9434	95.25
1123	0	0	0	0	0	0	0	0	0	0	0	2	2		GQ889467	Isosphaera sp. Io3-6 16S ribosomal RNA gene, partial sequence	0	646.892	716	12	400	1048	659	378	378	97.1722	94.5
1124	0	0	0	0	0	0	1	0	1	0	0	0	2		AB308364	Bacterium TG159 gene for 16S ribosomal RNA, partial sequence	0	670.336	742	12	400	494	882	382	382	98.2005	95.5
1125	0	0	0	0	0	0	1	1	0	0	0	0	2		AY123813	Nitrosospira sp. Nsp65 16S ribosomal RNA gene, partial sequence	2.75246e-170	607.218	672	12	400	484	872	368	368	94.6015	92
1126	0	0	0	0	0	0	2	0	0	0	0	0	2		AB043863	Bacillus sp. TX3 gene for 16S rRNA	2.41659e-139	504.426	558	12	400	541	929	345	345	88.6889	86.25
1127	0	1	0	0	0	0	0	0	0	0	1	0	2		JN607160	Flavisolibacter sp. GCR0105 16S ribosomal RNA gene, partial sequence	2.41232e-177	630.662	698	12	400	1051	663	373	373	95.8869	93.25
1128	0	0	2	0	0	0	0	0	0	0	0	0	2		AY590699	Filamentous alpha proteobacterium BIO53 16S ribosomal RNA gene, partial sequence	6.91753e-159	569.347	630	12	398	751	365	360	360	93.0233	90
1129	0	0	0	0	0	0	2	0	0	0	0	0	2		JN793955	Planifilum sp. P12 16S ribosomal RNA gene, partial sequence	0	690.173	764	12	400	506	896	389	389	100	97.25
1130	0	0	0	0	0	0	1	1	0	0	0	0	2		KF193540	Brevibacillus sp. PS5 16S ribosomal RNA gene, partial sequence	0	654.106	724	12	400	443	829	380	380	97.6864	95
1131	0	0	0	0	0	0	0	0	2	0	0	0	2		KC921151	Acidobacteria bacterium LP6 16S ribosomal RNA gene, partial sequence	9.62402e-132	479.179	530	12	400	1038	653	343	343	88.1748	85.75
1132	0	0	0	0	0	0	0	2	0	0	0	0	2		JQ345500	Nitrolancetus hollandicus Lb 16S ribosomal RNA gene, partial sequence	3.82936e-143	517.05	572	12	400	1081	693	348	348	89.4602	87
1133	2	0	0	0	0	0	0	0	0	0	0	0	2		AY960780	Bacterium Ellin517 16S ribosomal RNA gene, partial sequence	5.67826e-160	572.954	634	12	400	1091	700	367	367	94.3445	91.75
1134	0	1	0	0	0	0	1	0	0	0	0	0	2		BX571843	Zebrafish DNA sequence from clone DKEY-250K10 in linkage group 4, complete sequence	0.053559	48.1739	52	48	78	99977	100007	29	29	93.5484	7.25
1135	0	0	0	0	0	0	0	2	0	0	0	0	2		AY234571	Bacterium Ellin5220 16S ribosomal RNA gene, partial sequence	8.41984e-177	628.859	696	12	400	1066	678	375	375	96.401	93.75
1136	0	0	0	0	0	0	0	0	0	1	0	1	2		HQ675615	Actinobacterium SCGC AAA240-L08 small subunit ribosomal RNA gene, partial sequence	1.62829e-141	511.64	566	8	397	497	888	350	350	89.7436	87.5
1137	0	0	0	0	0	0	0	2	0	0	0	0	2		CP006567	Streptomyces rapamycinicus NRRL 5491 genome	0.0153449	49.9773	54	351	398	11767932	11767980	41	41	85.4167	10.25
1138	0	1	0	0	0	0	0	0	0	0	1	0	2		AF286124	Eubacterium from Cecidotrioza sozanica 16S ribosomal RNA gene, partial sequence	7.89987e-133	482.786	534	11	400	491	888	346	346	88.7179	86.5
1139	0	0	0	0	0	0	0	0	1	0	0	1	2		AJ810382	Rhizobiales genosp. AB 16S rRNA gene, isolate CsBT10/2	0	699.19	774	9	400	1033	642	390	390	99.4898	97.5
1140	0	0	0	0	0	0	0	0	1	1	0	0	2		KF501484	Sphingomonas sp. HX-H01 16S ribosomal RNA gene, partial sequence	0	684.763	758	9	400	1057	666	387	387	98.7245	96.75
1141	0	0	0	0	0	0	0	0	2	0	0	0	2		HM061613	Cohnella sp. BR-29 16S ribosomal RNA gene, partial sequence	3.58654e-137	497.213	550	12	400	1095	713	349	349	89.7172	87.25
1142	0	0	0	0	0	0	0	0	2	0	0	0	2		FJ405887	Actinobacterium YJF2-33 16S ribosomal RNA gene, partial sequence	2.26135e-152	547.707	606	12	400	1085	703	364	364	93.5733	91
1143	0	0	0	0	0	0	0	0	2	0	0	0	2		JX013969	Saccharothrix sp. sj69 16S ribosomal RNA gene, partial sequence	2.25936e-171	610.825	676	6	400	1082	689	373	373	94.4304	93.25
1144	0	2	0	0	0	0	0	0	0	0	0	0	2		FR828474	Nitrosovibrio tenuis 16S rRNA gene, strain Nv1	1.25072e-155	558.527	618	9	399	479	871	360	360	92.0716	90
1145	0	1	1	0	0	0	0	0	0	0	0	0	2		XM_003032290	Schizophyllum commune H4-8 hypothetical protein, mRNA	6.51907e-020	107.685	118	24	168	166	313	113	113	77.931	28.25
1146	0	0	0	0	2	0	0	0	0	0	0	0	2		HM748741	Bacterium Ellin7531 16S ribosomal RNA gene, partial sequence	5.68327e-141	509.836	564	12	398	1043	657	345	345	89.1473	86.25
1147	0	0	0	2	0	0	0	0	0	0	0	0	2		AY310305	Arthrobacter sp. CPA2 small subunit ribosomal RNA gene, partial sequence	1.42581e-167	598.201	662	12	400	1086	704	373	373	95.8869	93.25
1148	0	0	0	0	0	0	0	0	0	0	0	2	2		unidentified
1149	0	0	0	0	0	0	0	0	0	1	0	1	2		KC921176	Acidobacterium sp. WY65 16S ribosomal RNA gene, partial sequence	2.25936e-171	610.825	676	12	400	1001	612	370	370	95.1157	92.5
1150	0	0	0	1	0	0	0	0	0	1	0	0	2		AC205647	Ixodes scapularis BAC ISG1-43E15, complete sequence	1.43592e-015	93.2581	102	185	312	105607	105481	98	98	76.5625	24.5
1151	0	0	0	0	0	0	0	0	0	0	0	2	2		FR872501	Acinetobacter sp. MG-2011-26-AJ partial 16S rRNA gene, strain 26, isolate AJ	1.62685e-160	574.758	636	12	400	1084	695	366	366	94.0874	91.5
1152	0	0	0	0	1	0	0	1	0	0	0	0	2		EU683886	Parachlamydiaceae bacterium CRIB38 16S ribosomal RNA gene, partial sequence	4.97657e-167	596.398	660	12	400	1073	684	367	367	94.3445	91.75
1153	0	0	0	0	0	0	0	0	0	2	0	0	2		CP000245	Ramlibacter tataouinensis TTB310, complete genome	0.000103393	57.1907	62	74	174	1257217	1257117	73	73	72.2772	18.25
1154	0	0	0	0	2	0	0	0	0	0	0	0	2		HQ132440	Endosymbiont of Acanthamoeba sp. clone F-12 16S ribosomal RNA gene, partial sequence	5.68327e-141	509.836	564	12	400	1063	676	347	347	89.2031	86.75
1155	0	0	0	2	0	0	0	0	0	0	0	0	2		JX848548	Chloroflexi bacterium JKG5 16S ribosomal RNA gene, partial sequence	1.17141e-149	538.69	596	12	399	1045	657	356	356	91.7526	89
1156	1	0	1	0	0	0	0	0	0	0	0	0	2		CP003389	Corallococcus coralloides DSM 2259, complete genome	1.17659e-054	223.101	246	16	281	7841049	7840784	211	211	79.3233	52.75
1157	0	0	0	0	1	0	0	0	0	0	0	1	2		EU908047	Ectothiorhodospira sp. LO12 16S ribosomal RNA gene, partial sequence	3.14056e-163	583.774	646	12	400	1027	638	364	364	93.5733	91
1158	1	0	0	1	0	0	0	0	0	0	0	0	2		HM989960	Zoogloea sp. GSM-12 16S ribosomal RNA gene, partial sequence	1.09713e-143	518.853	574	12	400	429	813	355	355	91.2596	88.75
1159	0	0	0	0	2	0	0	0	0	0	0	0	2		AB079645	Green non-sulfur bacterium B1-5 gene for 16S ribosomal RNA, partial sequence	4.09224e-130	473.769	524	12	377	1038	672	328	328	89.6175	82
1160	0	0	0	2	0	0	0	0	0	0	0	0	2		HE814761	Curvibacter sp. S2H46 partial 16S rRNA gene, isolate S2H46	1.17245e-130	475.572	526	12	400	626	233	347	347	89.2031	86.75
1161	0	0	0	0	0	0	0	0	0	2	0	0	2		NR_044129	Methylobacterium iners strain 5317S-33 16S ribosomal RNA, partial sequence &gt;gi|121078731|gb|EF174497.1| Methylobacterium iners strain 5317S-33 16S ribosomal RNA gene, partial sequence	1.52369e-154	554.921	614	11	399	1003	614	360	360	92.545	90
1162	0	0	0	2	0	0	0	0	0	0	0	0	2		HM124372	Terrimonas sp. 16-45A 16S ribosomal RNA gene, partial sequence	4.08862e-149	536.887	594	9	400	1056	666	355	355	90.5612	88.75
1163	2	0	0	0	0	0	0	0	0	0	0	0	2		NR_103924	Leptospira biflexa serovar Patoc strain &apos;Patoc 1 (Ames)&apos; strain Patoc 1 (Ames) 16S ribosomal RNA, complete sequence	0	693.78	768	12	400	475	863	387	387	99.4859	96.75
1164	0	0	0	2	0	0	0	0	0	0	0	0	2		AJ786328	Candidatus Haliscomenobacter calcifugiens partial 16S rRNA gene, clone MS-uSonn1-G	1.3354e-161	578.364	640	9	400	1044	654	364	364	92.8571	91
1165	0	0	0	1	0	0	0	0	0	1	0	0	2		KC921176	Acidobacterium sp. WY65 16S ribosomal RNA gene, partial sequence	7.89987e-133	482.786	534	12	400	1001	611	343	343	88.1748	85.75
1166	1	1	0	0	0	0	0	0	0	0	0	0	2		CP002344	Thermaerobacter marianensis DSM 12885, complete genome	1.63694e-027	132.932	146	232	398	1760820	1760653	131	131	78.4431	32.75
1167	0	0	0	0	2	0	0	0	0	0	0	0	2		AM292299	Nitrobacter hamburgensis partial 16S rRNA gene, strain Y	1.98191e-159	571.151	632	12	399	433	822	362	362	93.299	90.5
1168	0	0	0	0	0	0	0	0	0	0	0	2	2		AB769218	Herbaspirillum sp. UKPF17 gene for 16S rRNA, partial sequence	2.94141e-157	563.937	624	12	400	1054	662	362	362	93.0591	90.5
1169	2	0	0	0	0	0	0	0	0	0	0	0	2		CP002039	Herbaspirillum seropedicae SmR1, complete genome	4.67336e-104	387.207	428	17	400	967120	966737	316	316	82.2917	79
1170	0	0	0	0	2	0	0	0	0	0	0	0	2		GU295962	Niastella sp. JCN-23 16S ribosomal RNA gene, partial sequence	8.43473e-139	502.623	556	12	400	466	821	340	340	87.4036	85
1171	0	0	0	1	0	0	0	0	0	0	0	1	2		KF459924	Solirubrobacter sp. GTGR-8 16S ribosomal RNA gene, partial sequence	6.47889e-153	549.51	608	9	400	460	851	357	357	91.0714	89.25
1172	0	0	0	0	2	0	0	0	0	0	0	0	2		XM_004349596	Acanthamoeba castellanii str. Neff Myblike DNA-binding domain containing protein (ACA1_142610) mRNA, complete cds	0.053559	48.1739	52	230	273	1487	1530	37	37	84.0909	9.25
1173	0	0	0	2	0	0	0	0	0	0	0	0	2		AM887762	Bryobacter aggregatus partial 16S rRNA gene, strain MOB76	6.47317e-172	612.628	678	12	400	1056	668	369	369	94.8586	92.25
1174	0	0	0	1	0	0	0	0	1	0	0	0	2		AP007255	Magnetospirillum magneticum AMB-1 DNA, complete genome	8.48704e-006	60.7975	66	90	195	3638441	3638336	77	77	72.6415	19.25
1175	0	0	0	0	0	0	0	0	0	0	0	2	2		NR_041551	Saccharothrix violaceirubra strain NBRC 102064 16S ribosomal RNA, partial sequence &gt;gi|167963160|dbj|AB284261.2| Saccharothrix violaceirubra gene for 16S rRNA, partial sequence	4.98536e-129	470.162	520	9	400	1060	671	341	341	86.9898	85.25
1176	0	0	0	0	0	0	0	0	1	1	0	0	2		JX848548	Chloroflexi bacterium JKG5 16S ribosomal RNA gene, partial sequence	1.52638e-116	428.685	474	11	400	444	833	329	329	84.359	82.25
1177	0	0	0	0	1	0	0	0	0	1	0	0	2		KC921155	Sphingomonas sp. LP105 16S ribosomal RNA gene, partial sequence	0	675.746	748	12	400	371	761	386	386	99.2288	96.5
1178	0	0	0	0	2	0	0	0	0	0	0	0	2		CP001071	Akkermansia muciniphila ATCC BAA-835, complete genome	9.67515e-018	100.472	110	74	240	1559079	1559245	128	128	76.6467	32
1179	0	0	0	2	0	0	0	0	0	0	0	0	2		JQ864375	Verrucomicrobia sp. TSB47 16S ribosomal RNA gene, partial sequence	4.08862e-149	536.887	594	12	400	1070	681	355	355	91.2596	88.75
1180	0	0	0	0	0	0	0	0	0	0	0	2	2		KC921183	Sphingomonas sp. WWH15 16S ribosomal RNA gene, partial sequence	1.85459e-172	614.432	680	9	400	990	601	373	373	95.1531	93.25
1181	0	0	0	2	0	0	0	0	0	0	0	0	2		CP003720	Streptomyces hygroscopicus subsp. jinggangensis TL01, complete genome	0.00125959	53.584	58	44	87	8327974	8328017	38	38	86.3636	9.5
1182	0	0	0	1	0	0	1	0	0	0	0	0	2		HQ623104	Cystobacter minus strain 9x13 16S ribosomal RNA gene, partial sequence	1.25072e-155	558.527	618	12	400	1064	677	358	358	92.0308	89.5
1183	0	0	0	0	0	0	0	0	1	1	0	0	2		XM_004931236	PREDICTED: Bombyx mori ralA-binding protein 1-like (LOC101739193), transcript variant X1, mRNA	0.0153449	49.9773	54	248	279	596	565	30	30	93.75	7.5
1184	0	0	0	1	0	0	0	0	0	1	0	0	2		DQ123621	Alpha proteobacterium CRIB-04 16S ribosomal RNA gene, partial sequence	2.41232e-177	630.662	698	12	400	452	840	373	373	95.8869	93.25
1185	0	0	0	1	0	0	0	0	0	1	0	0	2		JQ269315	Bacterium WH6-7 16S ribosomal RNA gene, partial sequence	1.98191e-159	571.151	632	12	400	1088	700	360	360	92.545	90
1186	0	0	0	0	0	0	0	0	0	2	0	0	2		KC921189	Bacterium WX65 16S ribosomal RNA gene, partial sequence	1.17141e-149	538.69	596	8	399	447	841	360	360	91.8367	90
1187	0	0	0	2	0	0	0	0	0	0	0	0	2		AY234571	Bacterium Ellin5220 16S ribosomal RNA gene, partial sequence	1.98191e-159	571.151	632	12	400	1066	663	369	369	94.8586	92.25
1188	0	0	0	1	0	0	0	0	0	0	0	1	2		CP002039	Herbaspirillum seropedicae SmR1, complete genome	0.053559	48.1739	52	149	187	2827790	2827752	34	34	87.1795	8.5
1189	0	0	0	1	0	0	0	0	1	0	0	0	2		unidentified
1190	0	0	1	0	0	0	0	0	0	1	0	0	2		HM156151	Caenimonas sp. TSX9-5 16S ribosomal RNA gene, partial sequence	4.08501e-168	600.005	664	12	400	440	827	367	367	94.3445	91.75
1191	0	0	0	0	0	0	0	0	0	2	0	0	2		AY234571	Bacterium Ellin5220 16S ribosomal RNA gene, partial sequence	1.62829e-141	511.64	566	8	400	461	855	352	352	89.5674	88
1192	0	0	0	0	0	1	0	0	0	1	0	0	2		KC921167	Acidobacteria bacterium LX219 16S ribosomal RNA gene, partial sequence	0	657.713	728	12	398	1009	623	378	378	97.6744	94.5
1193	0	0	0	0	0	1	0	0	0	1	0	0	2		DQ303458	Desulfoglaeba sp. Lake 16S ribosomal RNA gene, partial sequence	4.08862e-149	536.887	594	12	400	1110	724	354	354	91.0026	88.5
1194	0	0	2	0	0	0	0	0	0	0	0	0	2		KF188454	Kribbella sp. BY909 16S ribosomal RNA gene, partial sequence	2.41446e-158	567.544	628	12	398	467	856	361	361	93.2817	90.25
1196	0	0	1	0	0	0	0	0	0	0	1	0	2		FM886859	Woodsholea maritima partial 16S rRNA gene, strain OTSz_A_272	2.75246e-170	607.218	672	12	400	450	838	368	368	94.6015	92
1197	0	0	0	0	0	1	0	0	0	0	0	1	2		NR_024876	Gracilibacillus halotolerans strain NN 16S ribosomal RNA, partial sequence &gt;gi|4104511|gb|AF036922.1|AF036922 Gracilibacillus halotolerans 16S ribosomal RNA gene, complete sequence	0	679.353	752	12	400	1120	732	384	384	98.7147	96
1198	0	0	0	1	0	0	0	0	1	0	0	0	2		AY590698	Filamentous alpha proteobacterium BIO47 16S ribosomal RNA gene, partial sequence	5.31819e-154	553.117	612	12	400	749	361	360	360	92.545	90
1199	0	0	0	0	0	2	0	0	0	0	0	0	2		FN554384	Bacteroidetes bacterium ONB11 partial 16S rRNA gene, strain ONB11	0	652.302	722	12	400	940	552	378	378	97.1722	94.5
1200	0	0	0	0	0	0	0	0	0	1	0	1	2		HQ675612	Acidobacterium sp. SCGC AAA240-K18 small subunit ribosomal RNA gene, partial sequence	3.14333e-144	520.657	576	26	400	1	374	341	341	90.9333	85.25
1201	0	0	0	0	0	0	0	0	0	0	0	2	2		GQ369128	Rhodoplanes sp. Z2-YC6860 16S ribosomal RNA gene, partial sequence	0	668.533	740	9	400	1013	624	385	385	98.2143	96.25
1202	0	0	0	0	0	1	0	1	0	0	0	0	2		JX912881	Paenibacillus sp. U1-8 16S ribosomal RNA gene, partial sequence	0	666.729	738	12	400	1059	671	381	381	97.9434	95.25
1203	1	0	0	1	0	0	0	0	0	0	0	0	2		CP000251	Anaeromyxobacter dehalogenans 2CP-C, complete genome	0.00125959	53.584	58	208	296	4484940	4485028	65	65	73.0337	16.25
1204	0	0	0	0	0	0	0	0	0	1	0	1	2		AB738878	Paenibacillus sp. TC22-2b gene for 16S rRNA, partial sequence	0	652.302	722	12	400	1094	706	378	378	97.1722	94.5
1205	0	0	0	1	0	0	1	0	0	0	0	0	2		GQ369125	Bradyrhizobium sp. Z2-YC6857 16S ribosomal RNA gene, partial sequence	1.98191e-159	571.151	632	12	400	901	513	360	360	92.545	90
1206	0	2	0	0	0	0	0	0	0	0	0	0	2		KF641678	Actinobacterium F3H1_a10 16S ribosomal RNA gene, partial sequence	9.61552e-151	542.297	600	12	400	1039	654	356	356	91.5167	89
1207	0	0	0	2	0	0	0	0	0	0	0	0	2		AB455239	Symbiobacterium sp. KA13 gene for 16S rRNA, partial sequence	1.98191e-159	571.151	632	9	400	1089	695	364	364	92.8571	91
1208	0	0	2	0	0	0	0	0	0	0	0	0	2		JQ660175	Massilia sp. S5-252-1 16S ribosomal RNA gene, partial sequence	7.88593e-171	609.022	674	12	399	451	837	371	371	95.6186	92.75
1209	0	0	0	0	0	0	0	0	0	0	0	2	2		AJ871243	Flexibacter flexilis partial 16S rRNA gene, clone 153-1	4.09224e-130	473.769	524	12	318	173	479	289	289	94.1368	72.25
1210	0	0	0	0	0	2	0	0	0	0	0	0	2		AY960774	Bacterium Ellin511 16S ribosomal RNA gene, partial sequence	1.52369e-154	554.921	614	11	400	496	885	357	357	91.5385	89.25
1211	0	0	0	0	0	0	0	0	0	2	0	0	2		AB246772	Myxobacterium AT3-01 gene for 16S rRNA, partial sequence	5.67826e-160	572.954	634	12	388	838	460	356	356	94.4297	89
1212	0	2	0	0	0	0	0	0	0	0	0	0	2		GU187039	Acidobacteria bacterium IGE-018 16S ribosomal RNA gene, partial sequence	3.14333e-144	520.657	576	9	400	1045	664	360	360	91.8367	90
1213	0	0	0	0	0	0	0	0	0	0	0	2	2		KC788162	Ramlibacter tataouinensis strain F36 ZT-13-3 16S ribosomal RNA gene, partial sequence	0	670.336	742	12	400	452	843	386	386	99.2288	96.5
1214	0	0	0	0	0	2	0	0	0	0	0	0	2		HQ341732	Bacteroidetes bacterium WD300 16S ribosomal RNA gene, partial sequence	3.14889e-106	394.421	436	12	398	103	487	321	321	82.9457	80.25
1215	0	0	0	0	0	0	0	0	0	2	0	0	2		AF498716	Bacterium Ellin334 16S ribosomal RNA gene, partial sequence	6.47317e-172	612.628	678	12	400	1045	657	369	369	94.8586	92.25
1216	2	0	0	0	0	0	0	0	0	0	0	0	2		CP000747	Phenylobacterium zucineum HLK1, complete genome	0.053559	48.1739	52	14	51	3098769	3098733	34	34	89.4737	8.5
1217	0	0	0	0	0	0	0	0	2	0	0	0	2		unidentified
1218	0	0	0	0	0	2	0	0	0	0	0	0	2		AY928207	Bacterium N2441 16S ribosomal RNA gene, partial sequence	1.62685e-160	574.758	636	12	400	449	838	362	362	93.0591	90.5
1219	0	0	2	0	0	0	0	0	0	0	0	0	2		KC894011	Paenibacillus sp. SCSIO 04123 16S ribosomal RNA gene, partial sequence	0	675.746	748	12	400	428	818	386	386	99.2288	96.5
1220	0	0	1	0	0	1	0	0	0	0	0	0	2		CP002008	Caulobacter segnis ATCC 21756, complete genome	0.0153449	49.9773	54	241	304	2610285	2610346	51	51	79.6875	12.75
1221	0	0	2	0	0	0	0	0	0	0	0	0	2		AB360418	Bacterium RS25A gene for 16S ribosomal RNA, partial sequence	4.08862e-149	536.887	594	6	400	310	699	362	362	91.6456	90.5
1222	0	0	0	0	0	0	0	0	0	2	0	0	2		AB074735	Beta proteobacterium S-N(nd)-12A gene for 16S ribosomal RNA, partial sequence	3.35318e-169	603.611	668	12	400	180	567	368	368	94.6015	92
1223	0	0	0	0	0	0	0	0	1	0	0	1	2		JX125583	Chloroflexi bacterium JEA33 16S ribosomal RNA gene, partial sequence	1.62829e-141	511.64	566	12	400	416	804	349	349	89.7172	87.25
1224	0	0	0	0	0	2	0	0	0	0	0	0	2		CP000890	Coxiella burnetii RSA 331, complete genome	2.57792e-164	587.381	650	11	400	240072	240460	365	365	93.5897	91.25
1225	0	0	0	1	0	0	0	0	0	0	0	1	2		CP000127	Nitrosococcus oceani ATCC 19707, complete genome	6.10569e-014	87.848	96	275	400	631292	631167	97	97	76.9841	24.25
1226	0	0	1	1	0	0	0	0	0	0	0	0	2		AB381935	Rhodovastum atsumiense gene for 16S rRNA, partial sequence	0	648.696	718	12	400	457	845	377	377	96.9152	94.25
1227	0	0	0	0	0	0	0	0	0	1	0	1	2		AB680579	Hyphomicrobium methylovorum gene for 16S rRNA, partial sequence, strain: NBRC 14180	0	697.387	772	12	400	1028	640	388	388	99.7429	97
1228	2	0	0	0	0	0	0	0	0	0	0	0	2		KC160921	Arthrobacter sp. SS12.30 16S ribosomal RNA gene, partial sequence	1.24962e-174	621.645	688	12	400	486	874	371	371	95.3728	92.75
1229	0	0	0	0	0	0	0	0	2	0	0	0	2		NR_042033	Actinocorallia longicatena strain IMSNU 22180 16S ribosomal RNA, complete sequence &gt;gi|38567358|emb|AJ293707.1| Actinomadura longicatena partial 16S rRNA gene, strain IMSNU 22180T	2.94401e-138	500.819	554	12	400	475	861	345	345	88.6889	86.25
1230	0	0	0	2	0	0	0	0	0	0	0	0	2		AF498717	Bacterium Ellin335 16S ribosomal RNA gene, partial sequence	1.62685e-160	574.758	636	12	400	433	818	361	361	92.8021	90.25
1231	0	0	0	0	0	0	0	0	0	2	0	0	2		AB455239	Symbiobacterium sp. KA13 gene for 16S rRNA, partial sequence	4.98096e-148	533.28	590	12	400	481	870	353	353	90.7455	88.25
1232	0	0	0	0	0	2	0	0	0	0	0	0	2		CP000269	Janthinobacterium sp. Marseille, complete genome	4.10309e-073	284.415	314	29	390	547201	547562	280	280	77.3481	70
1233	0	0	0	0	0	2	0	0	0	0	0	0	2		GQ131577	Dyadobacter sp. BZ26 16S ribosomal RNA gene, partial sequence	2.75489e-151	544.1	602	12	391	488	865	352	352	92.6316	88
1234	0	0	1	1	0	0	0	0	0	0	0	0	2		KF056993	Hirschia sp. DRW22-8 16S ribosomal RNA gene, partial sequence	0	684.763	758	12	400	399	787	385	385	98.9717	96.25
1235	0	0	0	0	0	2	0	0	0	0	0	0	2		KC921187	Rhodospirillales bacterium WX36 16S ribosomal RNA gene, partial sequence	6.47889e-153	549.51	608	12	318	397	703	306	306	99.6743	76.5
1236	0	0	0	0	0	0	0	0	2	0	0	0	2		unidentified
1237	0	0	0	0	0	0	0	0	1	1	0	0	2		HM748677	Bacterium Ellin6529 16S ribosomal RNA gene, partial sequence	1.73699e-166	594.595	658	12	400	394	781	366	366	94.0874	91.5
1238	0	0	0	1	0	0	0	0	0	1	0	0	2		AY234519	Bacterium Ellin5102 16S ribosomal RNA gene, partial sequence	4.65688e-180	639.679	708	12	400	1091	703	375	375	96.401	93.75
1239	0	0	0	0	0	0	0	0	0	0	2	0	2		AY960780	Bacterium Ellin517 16S ribosomal RNA gene, partial sequence	1.42707e-148	535.083	592	20	400	1082	699	352	352	92.3885	88
1240	0	0	0	0	0	0	0	0	0	2	0	0	2		DQ336368	Myxococcus macrosporus clone 3ES_5_184F 16S ribosomal RNA gene, partial sequence	1.85623e-153	551.314	610	12	400	903	515	355	355	91.2596	88.75
1241	0	2	0	0	0	0	0	0	0	0	0	0	2		unidentified
1242	0	0	0	0	0	0	0	0	2	0	0	0	2		KC110877	Candidate division OP9 bacterium SCG 091029-29 16S ribosomal RNA gene, partial sequence	2.58248e-126	461.145	510	12	391	469	848	330	330	86.8421	82.5
1243	0	0	0	0	0	2	0	0	0	0	0	0	2		AP013066	Sulfuricella denitrificans skB26 DNA, complete genome	2.95965e-024	122.112	134	68	317	1679711	1679462	177	177	70.8	44.25
1244	0	0	0	0	0	2	0	0	0	0	0	0	2		CP003389	Corallococcus coralloides DSM 2259, complete genome	1.03302e-023	120.309	132	77	389	2852211	2852520	217	217	69.3291	54.25
1245	0	0	0	0	0	0	0	0	1	1	0	0	2		KF193202	Bacterium endosymbiont of Onthophagus Taurus clone 3L1_IN1_006 16S ribosomal RNA gene, partial sequence	2.93881e-176	627.055	694	11	400	501	890	373	373	95.641	93.25
1246	0	2	0	0	0	0	0	0	0	0	0	0	2		NR_102470	Bdellovibrio bacteriovorus str. Tiberius strain Tiberius 16S ribosomal RNA, complete sequence	5.67324e-179	636.072	704	12	400	1071	684	375	375	96.401	93.75
1247	0	0	0	2	0	0	0	0	0	0	0	0	2		CP000386	Rubrobacter xylanophilus DSM 9941, complete genome	5.3323e-097	363.763	402	22	400	340507	340129	310	310	81.7942	77.5
1248	0	2	0	0	0	0	0	0	0	0	0	0	2		AB839882	Reyranella sp. Wo-34 gene for 16S ribosomal RNA, partial sequence	8.99784e-164	585.578	648	12	400	1056	670	365	365	93.8303	91.25
1249	0	0	0	0	0	0	0	0	0	0	0	2	2		EF540511	Devosia sp. 4_C16_46 16S ribosomal RNA gene, partial sequence	0	672.139	744	9	400	1034	643	384	384	97.9592	96
1250	0	0	0	2	0	0	0	0	0	0	0	0	2		EU594496	Soil bacterium T16 16S ribosomal RNA gene, partial sequence	9.00579e-145	522.46	578	9	380	166	537	339	339	91.129	84.75
1251	0	0	0	0	0	0	2	0	0	0	0	0	2		AY684260	Nitrosospira sp. GS832 16S ribosomal RNA gene, partial sequence	4.66512e-142	513.443	568	12	400	1081	689	354	354	91.0026	88.5
1252	0	0	0	0	0	0	1	0	1	0	0	0	2		KF280239	Bacillus mycoides strain SeITE01 16S ribosomal RNA gene, partial sequence	0	688.37	762	12	400	1117	729	386	386	99.2288	96.5
1253	0	0	0	0	0	0	0	0	0	0	2	0	2		JQ977454	Streptomyces sp. Zs1 16S ribosomal RNA gene, partial sequence	0	645.089	714	12	400	1059	672	377	377	96.9152	94.25
1254	0	0	0	2	0	0	0	0	0	0	0	0	2		NR_043563	Planifilum yunnanense strain LA5 16S ribosomal RNA, partial sequence &gt;gi|71068494|gb|DQ119659.1| Planifilum yunnanense strain LA5 16S ribosomal RNA gene, partial sequence	1.74006e-128	468.359	518	9	398	518	908	339	339	86.9231	84.75
1255	1	0	0	0	0	0	0	0	0	0	0	1	2		DQ232611	Agrococcus sp. DNPRC1034 16S ribosomal RNA gene, partial sequence; 16S-23S ribosomal RNA intergenic spacer, complete sequence; and 23S ribosomal RNA gene, partial sequence	0	681.156	754	12	400	1050	663	385	385	98.9717	96.25
1256	0	0	2	0	0	0	0	0	0	0	0	0	2		AY279981	Spirosoma escalantus strain HDK691 16S ribosomal RNA gene, partial sequence	0	684.763	758	12	400	411	799	385	385	98.9717	96.25
1257	0	0	0	0	0	0	0	0	0	0	0	2	2		unidentified
1258	0	0	0	0	0	0	0	0	0	0	0	2	2		DQ786801	Bradyrhizobium elkanii strain HaE4 16S ribosomal RNA gene, partial sequence	0	699.19	774	9	400	1052	661	390	390	99.4898	97.5
1259	0	0	0	0	0	0	0	0	0	0	0	2	2		EU084879	Candidatus Nitrospira bockiana 16S ribosomal RNA gene, partial sequence	9.62402e-132	479.179	530	12	400	1104	716	344	344	88.4319	86
1260	0	2	0	0	0	0	0	0	0	0	0	0	2		AY688623	Mesorhizobium plurifarium strain Sp45 16S ribosomal RNA (rrs) gene, partial sequence	1.25182e-136	495.409	548	12	378	1016	647	334	334	91.0082	83.5
1261	2	0	0	0	0	0	0	0	0	0	0	0	2		AF148939	Bdellovibrio bacteriovorus strain BRP4 16S ribosomal RNA gene, partial sequence	5.68327e-141	509.836	564	12	400	1017	632	352	352	90.4884	88
1262	0	0	0	0	0	0	0	0	0	2	0	0	2		unidentified
1263	0	0	0	0	0	0	0	0	1	1	0	0	2		AB362269	Bacilli bacterium JAM-FM0401 gene for 16S rRNA, partial sequence	1.74006e-128	468.359	518	12	400	511	899	337	337	86.6324	84.25
1264	0	0	0	0	0	0	0	0	0	2	0	0	2		AJ319042	Eubostrichus topiarius associated bacterium 3 16S rRNA gene, clone 37	1.63116e-103	385.404	426	8	400	502	894	321	321	81.6794	80.25
1265	0	0	0	2	0	0	0	0	0	0	0	0	2		CP001103	Alteromonas macleodii str. &apos;Deep ecotype&apos;, complete genome	1.99596e-007	66.2076	72	117	375	1265823	1266081	175	175	67.5676	43.75
1266	0	0	0	0	0	0	0	0	0	2	0	0	2		DQ983193	Bacillus sp. ABPL 106 16S ribosomal RNA gene, partial sequence	3.83274e-124	453.932	502	12	400	519	906	337	337	86.6324	84.25
1267	0	0	0	0	0	0	2	0	0	0	0	0	2		DQ241397	Leptothrix sp. S1.1 16S ribosomal RNA gene, partial sequence	5.31819e-154	553.117	612	12	400	1100	707	361	361	92.8021	90.25
1268	0	0	0	1	0	0	1	0	0	0	0	0	2		AJ229225	Unidentified eubacterium from anoxic bulk soil 16S rRNA gene (clone BSV81)	2.41232e-177	630.662	698	9	400	1051	660	375	375	95.6633	93.75
1269	0	0	0	1	0	0	0	0	0	1	0	0	2		AY094114	Bdellovibrio sp. Hefner 16S ribosomal RNA gene, partial sequence	1.24962e-174	621.645	688	12	400	1009	621	371	371	95.3728	92.75
1270	0	0	1	0	0	1	0	0	0	0	0	0	2		CP003880	Pseudomonas sp. UW4, complete genome	1.74006e-128	468.359	518	17	400	1774912	1775294	335	335	87.2396	83.75
1271	1	0	0	0	0	0	0	0	0	0	0	1	2		AY234652	Bacterium Ellin5301 16S ribosomal RNA gene, partial sequence	1.17038e-168	601.808	666	12	379	1067	700	354	354	96.1957	88.5
1272	0	0	0	0	0	0	0	0	0	2	0	0	2		KF459924	Solirubrobacter sp. GTGR-8 16S ribosomal RNA gene, partial sequence	6.47889e-153	549.51	608	12	400	463	851	355	355	91.2596	88.75
1273	0	0	0	0	0	0	0	0	0	1	0	1	2		HQ223078	Pontibacter sp. HYL7-15 16S ribosomal RNA gene, partial sequence	0	666.729	738	8	400	455	848	385	385	97.9644	96.25
1274	0	0	0	0	0	0	0	0	0	0	0	2	2		HF970589	Bradyrhizobiaceae bacterium GJW-30 partial 16S rRNA gene, strain GJW-30	6.91143e-178	632.465	700	1	400	1042	643	380	380	95	95
1275	0	0	0	0	0	0	0	0	2	0	0	0	2		AJ871227	Sphaerobacter thermophilus partial 16S rRNA gene, clone 185-3	1.52369e-154	554.921	614	12	366	132	486	336	336	94.6479	84
1276	0	0	0	0	0	0	0	0	0	0	2	0	2		AM086242	Rubrivivax gelatinosus 16S rRNA gene, isolate 20 0D12	1.98191e-159	571.151	632	12	400	427	815	360	360	92.545	90
1277	1	0	0	0	1	0	0	0	0	0	0	0	2		HE804045	Saccharothrix espanaensis DSM 44229 complete genome	1.52234e-173	618.038	684	14	400	907614	907228	369	369	95.3488	92.25
1278	0	0	0	0	0	0	0	0	2	0	0	0	2		HF912445	Alteromonas sp. Gp-3-7.1 partial 16S rRNA gene, isolate Gp-3-7.1 &gt;gi|507418363|emb|HF912737.1| Uncultured bacterium partial 16S rRNA gene, clone Klon-II-616V-7-voll	4.08501e-168	600.005	664	12	400	486	874	371	371	95.3728	92.75
1279	0	0	0	0	0	0	1	1	0	0	0	0	2		AP012603	Agromonas oligotrophica S58 DNA, complete genome	2.12733e-051	212.28	234	45	370	5685462	5685787	248	248	76.0736	62
1280	0	0	0	0	0	0	2	0	0	0	0	0	2		NR_044205	Dethiobacter alkaliphilus AHT 1 strain AHT 1 16S ribosomal RNA, partial sequence &gt;gi|138248547|gb|EF422412.2| Dethiobacter alkaliphilus AHT 1 16S ribosomal RNA gene, partial sequence	9.00579e-145	522.46	578	12	400	455	845	352	352	90.4884	88
1281	0	0	0	2	0	0	0	0	0	0	0	0	2		AF498714	Bacterium Ellin332 16S ribosomal RNA gene, partial sequence	7.3924e-146	526.067	582	12	400	433	821	352	352	90.4884	88
1282	0	1	0	0	0	0	0	0	0	0	1	0	2		NR_042118	Sphaerobacter thermophilus DSM 20745 strain DSM 20745 16S ribosomal RNA, complete sequence &gt;gi|17932932|emb|AJ420142.1| Sphaerobacter thermophilus 16S rRNA gene, strain DSM 20745T	7.39894e-127	462.949	512	12	400	1050	659	343	343	88.1748	85.75
1283	0	0	0	0	0	0	0	0	2	0	0	0	2		HM134893	Caldilinea tarbellica strain D1-25-10-4 16S ribosomal RNA gene, partial sequence	5.3276e-116	426.881	472	12	400	468	856	330	330	84.8329	82.5
1284	0	0	0	0	0	0	0	0	0	0	2	0	2		AF155155	Nitrospira cf. moscoviensis SBR2046 16S ribosomal RNA gene, partial sequence	2.75976e-113	417.864	462	12	400	444	832	328	328	84.3188	82
1285	0	1	0	0	0	0	0	0	0	0	1	0	2		FJ976095	Chlamydiales bacterium cvE41 16S ribosomal RNA gene, partial sequence	1.73699e-166	594.595	658	9	400	1028	637	367	367	93.6224	91.75
1286	2	0	0	0	0	0	0	0	0	0	0	0	2		GU117702	Bacteroidetes bacterium 3B-2 16S ribosomal RNA gene, partial sequence	5.32289e-135	489.999	542	12	337	480	805	304	304	93.2515	76
1287	0	0	0	0	0	0	0	0	2	0	0	0	2		CP000473	Solibacter usitatus Ellin6076, complete genome	2.59391e-031	145.556	160	147	398	2175857	2175607	189	189	75	47.25
1288	0	0	1	0	0	0	0	0	1	0	0	0	2		AJ630448	Nostoc calcicola VI partial 16S rRNA gene, strain VI	0	688.37	762	9	400	1036	644	389	389	99.2347	97.25
1289	0	0	0	2	0	0	0	0	0	0	0	0	2		KC128955	Arthrobacter sp. EC42A 16S ribosomal RNA gene, partial sequence	2.75246e-170	607.218	672	9	400	447	839	371	371	94.6429	92.75
1290	0	0	0	0	0	0	2	0	0	0	0	0	2		HM047865	Sphingopyxis sp. PE2 KH1 16S ribosomal RNA gene, partial sequence	0	666.729	738	12	400	342	728	385	385	98.9717	96.25
1291	0	0	0	0	0	0	0	0	2	0	0	0	2		KF011637	Paenibacillus sp. HA53 16S ribosomal RNA gene, partial sequence	0	688.37	762	12	400	506	894	386	386	99.2288	96.5
1292	0	0	0	0	0	0	1	0	0	0	0	1	2		JQ689198	Nordella oligomobilis strain C3RC2 16S ribosomal RNA gene, partial sequence	3.58021e-175	623.449	690	12	400	426	815	373	373	95.8869	93.25
1293	0	0	0	0	0	0	0	0	2	0	0	0	2		AP012304	Azoarcus sp. KH32C DNA, complete genome	5.34645e-040	174.41	192	24	270	3827030	3827276	189	189	76.5182	47.25
1294	0	0	0	0	0	0	0	0	0	2	0	0	2		CU234118	Bradyrhizobium sp. ORS278,complete sequence	0.000360878	55.3874	60	180	260	4697829	4697909	63	63	77.7778	15.75
1295	0	0	0	2	0	0	0	0	0	0	0	0	2		FJ654261	Bacterium D29 16S ribosomal RNA gene, partial sequence	5.3135e-173	616.235	682	11	400	500	887	372	372	95.3846	93
1296	0	0	0	0	0	0	0	0	0	2	0	0	2		EU594496	Soil bacterium T16 16S ribosomal RNA gene, partial sequence	3.14611e-125	457.539	506	12	319	169	476	286	286	92.8571	71.5
1297	0	0	0	0	0	0	0	0	0	0	2	0	2		DQ153975	Ureibacillus thermosphaericus strain C59 16S ribosomal RNA gene, partial sequence	5.6883e-122	446.718	494	12	400	1	389	337	337	86.6324	84.25
1298	0	1	0	0	0	0	0	1	0	0	0	0	2		AB212805	Gamma proteobacterium NEP65 gene for 16S rRNA, partial sequence	4.36159e-174	619.842	686	12	400	1078	690	373	373	95.8869	93.25
1299	0	0	0	0	0	0	0	0	0	0	0	2	2		FR691417	Alpha proteobacterium R-36935 partial 16S rRNA gene, strain R-36935	1.62541e-179	637.875	706	12	400	431	814	380	380	97.6864	95
1300	0	0	0	1	0	0	0	0	0	0	0	1	2		AB245340	Myxococcales bacterium Gsoil 473 gene for 16S rRNA, partial sequence	0	677.55	750	11	400	496	885	384	384	98.4615	96
1301	0	0	0	0	0	0	2	0	0	0	0	0	2		CP003470	Rhodanobacter sp. 2APBS1, complete genome	0.00125959	53.584	58	135	221	2427293	2427379	64	64	73.5632	16
1302	0	0	0	2	0	0	0	0	0	0	0	0	2		KF387676	Bacillus asahii strain BDb11 16S ribosomal RNA gene, partial sequence	2.25936e-171	610.825	676	9	398	429	820	371	371	95.1282	92.75
1303	2	0	0	0	0	0	0	0	0	0	0	0	2		KF289904	Niabella sp. ICM 1-15 16S ribosomal RNA gene, partial sequence	1.73853e-147	531.477	588	12	399	1080	691	356	356	91.7526	89
1304	0	0	0	0	0	0	0	0	0	0	0	2	2		KF436693	Arthrobacter oxydans strain Z7PI61 16S ribosomal RNA gene, partial sequence	5.67324e-179	636.072	704	12	400	400	782	379	379	97.4293	94.75
1305	1	0	1	0	0	0	0	0	0	0	0	0	2		AB682650	Parasegetibacter luojiensis gene for 16S rRNA, partial sequence, strain: NBRC 107672	1.24962e-174	621.645	688	12	400	1084	699	378	378	97.1722	94.5
1306	0	0	0	0	0	0	0	0	0	0	2	0	2		XM_004348962	Capsaspora owczarzaki ATCC 30864 predicted protein (CAOG_02262) mRNA, complete cds	0.000360878	55.3874	60	6	57	229	179	44	44	84.6154	11
1307	0	0	0	2	0	0	0	0	0	0	0	0	2		JF488146	Beta proteobacterium SCGC AAA208-C10 16S ribosomal RNA gene, partial sequence	1.52234e-173	618.038	684	9	400	466	857	372	372	94.898	93
1308	0	0	0	1	0	1	0	0	0	0	0	0	2		JX914500	Thermoactinomyces vulgaris strain FZWP-24 16S ribosomal RNA gene, partial sequence	0	691.977	766	9	400	438	830	390	390	99.4898	97.5
1309	0	0	0	2	0	0	0	0	0	0	0	0	2		HM485596	Azospirillum amazonense strain CBAmc 16S ribosomal RNA gene, partial sequence	2.41446e-158	567.544	628	12	400	469	857	359	359	92.2879	89.75
1310	0	0	0	2	0	0	0	0	0	0	0	0	2		CP000473	Solibacter usitatus Ellin6076, complete genome	0.000103393	57.1907	62	172	232	5879914	5879854	49	49	80.3279	12.25
1311	0	0	2	0	0	0	0	0	0	0	0	0	2		DQ232757	Filamentous bacterium EU25 16S ribosomal RNA gene, partial sequence	3.35615e-150	540.494	598	12	400	759	371	353	353	90.7455	88.25
1312	0	0	2	0	0	0	0	0	0	0	0	0	2		KF437570	Sphingomonas sp. AU71 16S ribosomal RNA gene, partial sequence	4.65688e-180	639.679	708	12	400	1051	661	378	378	97.1722	94.5
1313	0	0	0	0	0	0	0	2	0	0	0	0	2		KC818617	[Clostridium] sordellii strain Y1 16S ribosomal RNA gene, partial sequence	0	688.37	762	12	400	1015	627	386	386	99.2288	96.5
1314	0	0	0	0	0	0	0	0	0	0	0	2	2		FR750295	Ramlibacter sp. MH6-3 partial 16S rRNA gene, isolate MH6-3	1.52234e-173	618.038	684	12	400	1061	672	374	374	96.144	93.5
1315	0	0	0	0	0	0	0	0	0	0	0	2	2		KF360051	Ferruginibacter sp. DS48-6-4 16S ribosomal RNA gene, partial sequence	0	643.286	712	12	400	456	844	376	376	96.6581	94
1316	0	0	0	0	0	0	0	0	0	2	0	0	2		AY795686	Beta proteobacterium Schreyahn_AOB_SSU_Aster_2 16S ribosomal RNA gene, partial sequence	1.42707e-148	535.083	592	12	400	404	794	355	355	91.2596	88.75
1317	0	0	2	0	0	0	0	0	0	0	0	0	2		KC505149	Sediminibacterium sp. JJ2209 16S ribosomal RNA gene, partial sequence	6.47317e-172	612.628	678	12	400	1052	664	369	369	94.8586	92.25
1318	0	0	0	0	0	0	0	0	2	0	0	0	2		unidentified
1319	0	0	0	0	0	0	0	2	0	0	0	0	2		HQ882802	Humitalea rosea strain W37 16S ribosomal RNA gene, partial sequence	3.14333e-144	520.657	576	12	400	1052	663	350	350	89.9743	87.5
1320	0	0	0	0	0	0	0	2	0	0	0	0	2		FJ839357	Chroococcidiopsis sp. MMG-6 16S ribosomal RNA gene, partial sequence	5.68327e-141	509.836	564	12	378	1030	664	333	333	90.7357	83.25
1321	1	1	0	0	0	0	0	0	0	0	0	0	2		unidentified
1322	0	0	0	2	0	0	0	0	0	0	0	0	2		HE663240	Bacillus mannanilyticus partial 16S rRNA gene, strain IB-OR17-B1	0	690.173	764	9	400	528	919	388	388	98.9796	97
1323	0	2	0	0	0	0	0	0	0	0	0	0	2		GQ225720	Acidithiomicrobium sp. P1 16S ribosomal RNA gene, partial sequence; 16S-23S ribosomal RNA intergenic spacer, complete sequence; and 23S ribosomal RNA gene, partial sequence	5.67826e-160	572.954	634	9	400	454	845	362	362	92.3469	90.5
1324	0	0	0	0	0	0	0	2	0	0	0	0	2		KC921150	Acidobacteria bacterium LWQ117 16S ribosomal RNA gene, partial sequence	1.73853e-147	531.477	588	12	400	1038	652	354	354	91.0026	88.5
1325	1	0	0	0	0	1	0	0	0	0	0	0	2		FP475956	Thiomonas sp. str. 3As chromosome, complete genome	1.34487e-009	73.4211	80	171	280	3095844	3095735	86	86	78.1818	21.5
1326	1	0	0	1	0	0	0	0	0	0	0	0	2		FJ405885	Actinobacterium YJF1-30 16S ribosomal RNA gene, partial sequence	1.25182e-136	495.409	548	12	400	1110	723	344	344	88.4319	86
1327	2	0	0	0	0	0	0	0	0	0	0	0	2		AM411964	Sphingobacterium sp. P-7 partial 16S rRNA gene, strain P-7	1.24962e-174	621.645	688	12	400	542	930	371	371	95.3728	92.75
1328	2	0	0	0	0	0	0	0	0	0	0	0	2		FN554391	Verrucomicrobiaceae bacterium CNC16 partial 16S rRNA gene, strain CNC16	6.92365e-140	506.23	560	12	400	994	608	347	347	89.2031	86.75
1329	2	0	0	0	0	0	0	0	0	0	0	0	2		JX524860	Azospirillum sp. KAPS1 16S ribosomal RNA gene, partial sequence	1.73699e-166	594.595	658	12	400	1013	626	366	366	94.0874	91.5
1330	0	1	0	0	0	0	1	0	0	0	0	0	2		KC921178	Anaeromyxobacter dehalogenans strain WY75 16S ribosomal RNA gene, partial sequence	2.11796e-146	527.87	584	11	400	446	835	351	351	90	87.75
1331	0	1	0	0	0	0	0	1	0	0	0	0	2		CP002353	Isosphaera pallida ATCC 43644, complete genome	4.6899e-028	134.736	148	37	399	5234470	5234102	255	255	70.2479	63.75
1332	0	0	0	2	0	0	0	0	0	0	0	0	2		JX535563	Aneurinibacillus aneurinilyticus strain y170 16S ribosomal RNA gene, partial sequence	0	690.173	764	9	400	431	822	388	388	98.9796	97
1333	1	0	0	0	0	0	0	0	0	0	1	0	2		AB682395	Larkinella bovis gene for 16S rRNA, partial sequence, strain: NBRC 106324	1.33422e-180	641.482	710	12	400	1068	679	377	377	96.9152	94.25
1334	0	0	0	0	0	0	0	0	1	0	0	1	2		GU129926	Spartobacteria bacterium NM5 16S ribosomal RNA gene, partial sequence	7.88593e-171	609.022	674	12	400	1076	689	369	369	94.8586	92.25
1335	0	0	0	2	0	0	0	0	0	0	0	0	2		HM748658	Bacterium Ellin6510 16S ribosomal RNA gene, partial sequence	0	657.713	728	9	400	326	717	381	381	97.1939	95.25
1336	0	2	0	0	0	0	0	0	0	0	0	0	2		HM769728	Enhygromyxa salina strain SWB005 16S ribosomal RNA gene, partial sequence	3.58337e-156	560.331	620	12	400	530	919	359	359	92.2879	89.75
1337	0	0	0	0	0	0	0	1	0	1	0	0	2		EF636046	Alpha proteobacterium TP111 16S ribosomal RNA gene, partial sequence	2.41446e-158	567.544	628	9	400	690	299	363	363	92.602	90.75
1338	0	2	0	0	0	0	0	0	0	0	0	0	2		KC488626	Ochrobactrum anthropi strain SL2 16S ribosomal RNA gene, partial sequence	3.58021e-175	623.449	690	12	400	451	840	373	373	95.8869	93.25
1339	0	0	0	0	0	0	0	2	0	0	0	0	2		AY756145	Anaerobic bacterium Glu3 16S ribosomal RNA gene, partial sequence	2.41232e-177	630.662	698	12	400	563	951	373	373	95.8869	93.25
1340	0	0	0	0	0	0	0	0	2	0	0	0	2		JX458415	Adhaeribacter sp. W1.09-109 16S ribosomal RNA (16S rRNA) gene, complete sequence	4.3693e-136	493.606	546	12	400	1087	703	347	347	89.2031	86.75
1341	0	0	0	0	0	0	0	0	0	0	0	2	2		FR733700	Oxalobacter vibrioformis partial 16S rRNA gene, type strain DSM5502T	4.98096e-148	533.28	590	12	400	1099	710	355	355	91.2596	88.75
1342	0	1	0	1	0	0	0	0	0	0	0	0	2		AB682649	Niastella populi gene for 16S rRNA, partial sequence, strain: NBRC 107671	0	643.286	712	12	400	486	874	376	376	96.6581	94
1343	0	0	0	2	0	0	0	0	0	0	0	0	2		JX458402	Piscinibacter sp. B15.09-53 16S ribosomal RNA (16S rRNA) gene, complete sequence	2.93881e-176	627.055	694	9	400	498	889	374	374	95.4082	93.5
1344	0	0	0	0	0	0	0	2	0	0	0	0	2		HM748740	Bacterium Ellin7530 16S ribosomal RNA gene, partial sequence	6.47317e-172	612.628	678	12	400	490	878	369	369	94.8586	92.25
1345	0	0	0	0	0	0	0	0	0	2	0	0	2		JN699063	Bacterium VI.18 16S ribosomal RNA gene, partial sequence	4.67336e-104	387.207	428	8	400	419	811	326	326	82.9517	81.5
1346	2	0	0	0	0	0	0	0	0	0	0	0	2		NR_074547	Fluviicola taffensis DSM 16823 strain DSM 16823 16S ribosomal RNA, complete sequence	0	666.729	738	12	400	1098	710	381	381	97.9434	95.25
1347	0	0	0	0	0	0	0	0	1	0	0	1	2		AM990454	Sterolibacterium sp. TKU1 partial 16S rRNA gene, strain TKU1	0	693.78	768	12	400	1087	699	387	387	99.4859	96.75
1348	0	1	0	1	0	0	0	0	0	0	0	0	2		JQ899217	Ilumatobacter fluminis strain YM22-133 16S ribosomal RNA gene, partial sequence	6.91143e-178	632.465	700	9	395	253	638	373	373	96.3824	93.25
1349	1	0	0	1	0	0	0	0	0	0	0	0	2		NR_074379	Sphaerobacter thermophilus DSM 20745 strain DSM 20745 16S ribosomal RNA, complete sequence	2.58933e-069	271.792	300	12	399	480	848	297	297	76.5464	74.25
1350	0	1	0	0	0	0	1	0	0	0	0	0	2		unidentified
1351	0	0	0	0	0	0	0	2	0	0	0	0	2		JN088203	Clostridia bacterium HZ254C 16S ribosomal RNA gene, partial sequence	6.07342e-128	466.555	516	12	400	411	799	341	341	87.6607	85.25
1352	0	0	0	0	0	0	0	0	0	2	0	0	2		DQ628970	Gamma proteobacterium SOC A20(46) 16S ribosomal RNA gene, partial sequence	0	693.78	768	12	400	488	876	387	387	99.4859	96.75
1353	1	1	0	0	0	0	0	0	0	0	0	0	2		CP000103	Nitrosospira multiformis ATCC 25196, complete genome	1.17556e-073	286.219	316	27	399	1234221	1233852	294	294	78.8204	73.5
1354	0	0	0	1	1	0	0	0	0	0	0	0	2		AF159120	Desulfosporosinus sp. 5apy 16S ribosomal RNA gene, partial sequence	1.74006e-128	468.359	518	9	400	424	815	339	339	86.4796	84.75
1355	0	0	0	0	0	0	0	1	1	0	0	0	2		CP003777	Amycolatopsis mediterranei RB, complete genome	0.00439639	51.7806	56	299	362	5269977	5270041	51	51	79.6875	12.75
1356	2	0	0	0	0	0	0	0	0	0	0	0	2		unidentified
1357	0	0	0	1	0	1	0	0	0	0	0	0	2		AJ242834	Thermophilic bacterium JA2 16S rRNA gene	5.6883e-122	446.718	494	9	400	463	854	334	334	85.2041	83.5
1358	0	0	0	0	0	0	0	0	2	0	0	0	2		FN554387	Bacteroidetes bacterium CHC2 partial 16S rRNA gene, strain CHC2	2.75489e-151	544.1	602	12	400	1096	724	364	364	93.5733	91
1359	0	0	0	0	0	0	0	1	0	0	0	1	2		unidentified
1360	0	0	0	0	0	0	0	1	0	1	0	0	2		unidentified
1361	0	0	0	0	0	0	0	0	0	0	0	2	2		AB808578	Rhodococcus sp. BS-15 gene for 16S ribosomal RNA, partial sequence	0	697.387	772	12	400	460	848	388	388	99.7429	97
1362	0	1	0	1	0	0	0	0	0	0	0	0	2		GQ221847	Candidatus Metachlamydia lacustris strain CHSL 16S ribosomal RNA gene, partial sequence	3.35615e-150	540.494	598	12	400	446	833	354	354	91.0026	88.5
1363	0	2	0	0	0	0	0	0	0	0	0	0	2		GQ461825	Clostridium ultunense strain DSM 10521 16S ribosomal RNA gene, partial sequence	0	645.089	714	9	400	472	863	378	378	96.4286	94.5
1364	0	1	0	0	0	0	0	0	0	0	0	1	2		AJ229208	Unidentified eubacterium from anoxic bulk soil 16S rRNA gene (clone BSV56)	0	675.746	748	12	400	431	819	383	383	98.4576	95.75
1365	0	0	0	1	0	0	0	0	0	0	0	1	2		EF636061	Rhizobiales bacterium TP628 16S ribosomal RNA gene, partial sequence	0	666.729	738	12	400	85	473	381	381	97.9434	95.25
1366	0	2	0	0	0	0	0	0	0	0	0	0	2		unidentified
1367	1	0	1	0	0	0	0	0	0	0	0	0	2		unidentified
1368	0	0	0	0	0	0	0	0	0	0	0	2	2		JN033775	Aciditerrimonas sp. CH22-21 16S ribosomal RNA gene, partial sequence	0	643.286	712	12	400	1058	670	376	376	96.6581	94
1369	2	0	0	0	0	0	0	0	0	0	0	0	2		AF545620	Bangiopsis subsimplex small subunit ribosomal RNA gene, partial sequence; chloroplast gene for chloroplast product	1.25404e-098	369.174	408	12	388	1031	655	316	316	83.8196	79
1370	0	0	0	0	0	0	0	0	0	0	0	2	2		AJ229187	Unidentified eubacterium from anoxic bulk soil 16S rRNA gene (clone BSV24)	1.24962e-174	621.645	688	12	400	473	861	371	371	95.3728	92.75
1371	0	0	0	0	0	0	0	0	2	0	0	0	2		JX458414	Sphingobium sp. W1.09-106 16S ribosomal RNA (16S rRNA) gene, complete sequence	4.36544e-155	556.724	616	9	400	1055	666	359	359	91.5816	89.75
1372	0	1	0	1	0	0	0	0	0	0	0	0	2		AB604672	Rickettsia secondary endosymbiont of Koreoculio minutissimus gene for 16S ribosomal RNA, partial sequence, clone: P82_2	1.98366e-140	508.033	562	12	400	435	822	349	349	89.7172	87.25
1373	1	0	0	1	0	0	0	0	0	0	0	0	2		AB079645	Green non-sulfur bacterium B1-5 gene for 16S ribosomal RNA, partial sequence	2.94661e-119	437.702	484	10	400	434	825	333	333	85.1662	83.25
1374	0	0	0	0	0	0	0	1	0	1	0	0	2		HQ675555	Chloroflexi bacterium SCGC AAA240-C09 small subunit ribosomal RNA gene, partial sequence	3.83274e-124	453.932	502	12	400	480	868	334	334	85.8612	83.5
1375	2	0	0	0	0	0	0	0	0	0	0	0	2		NR_043309	Massilia plicata strain 76 16S ribosomal RNA, partial sequence &gt;gi|62240118|gb|AY966000.1| Massilia plicata strain 76 16S ribosomal RNA gene, partial sequence	1.02756e-137	499.016	552	12	384	1073	704	338	338	90.6166	84.5
1376	0	2	0	0	0	0	0	0	0	0	0	0	2		CP002192	Deinococcus gobiensis I-0 plasmid P1, complete sequence	7.92783e-057	230.314	254	91	397	29119	28815	238	238	77.5244	59.5
1377	0	0	0	1	0	0	0	0	1	0	0	0	2		AJ224541	Unclassified bacterial species 16S rRNA gene, isolate koll13	1.09713e-143	518.853	574	9	400	466	856	351	351	89.5408	87.75
1378	0	0	0	1	0	0	0	1	0	0	0	0	2		KF481682	Gemmatimonas sp. AP64 16S ribosomal RNA gene, complete sequence	1.42707e-148	535.083	592	12	400	488	871	356	356	91.5167	89
1379	0	1	0	0	0	0	0	0	0	0	1	0	2		AP012029	Anaerolinea thermophila UNI-1 DNA, complete genome	0.00439639	51.7806	56	217	261	1021832	1021875	39	39	86.6667	9.75
1380	0	0	0	1	0	0	0	0	0	0	1	0	2		HF548443	Methylobacterium sp. L2-5 partial 16S rRNA gene, isolate L2-5	0	697.387	772	12	400	401	789	388	388	99.7429	97
1381	2	0	0	0	0	0	0	0	0	0	0	0	2		HE662642	Arthrobacter sp. S5 partial 16S rRNA gene, strain S5	3.82598e-162	580.168	642	12	400	1056	668	364	364	93.5733	91
1382	0	2	0	0	0	0	0	0	0	0	0	0	2		FO082267	Bathycoccus prasinos genomic : Chromosome_12	0.0153449	49.9773	54	107	155	151114	151067	41	41	83.6735	10.25
1383	0	0	0	0	0	0	0	0	2	0	0	0	2		AB669474	Firmicutes bacterium LX-B gene for 16S rRNA, partial sequence	1.98191e-159	571.151	632	12	400	1067	679	360	360	92.545	90
1384	0	0	0	0	0	0	0	0	0	2	0	0	2		CP000158	Hyphomonas neptunium ATCC 15444, complete genome	2.43158e-006	62.6008	68	283	331	1153234	1153282	43	43	87.7551	10.75
1385	0	0	0	1	0	1	0	0	0	0	0	0	2		KC921197	Delta proteobacterium WX152 16S ribosomal RNA gene, partial sequence	0	645.089	714	12	400	459	846	377	377	96.9152	94.25
1386	0	0	0	0	0	0	0	1	0	0	0	1	2		JQ638910	Chitinophagaceae bacterium LCJ02 16S ribosomal RNA gene, partial sequence	9.62402e-132	479.179	530	12	400	481	867	340	340	87.4036	85
1387	0	0	0	2	0	0	0	0	0	0	0	0	2		AY673312	Gemmatimonadetes bacterium Ellin7146 16S ribosomal RNA gene, partial sequence	0	661.319	732	12	400	465	853	380	380	97.6864	95
1388	0	0	0	0	0	0	0	2	0	0	0	0	2		KC921190	Sphingomonas sp. WX71 16S ribosomal RNA gene, partial sequence	1.98016e-178	634.269	702	12	398	386	773	374	374	96.6408	93.5
1389	0	0	0	0	0	0	0	0	0	2	0	0	2		KC921152	Rhodospirillales bacterium LP35 16S ribosomal RNA gene, partial sequence	2.75246e-170	607.218	672	12	400	392	780	368	368	94.6015	92
1390	1	0	1	0	0	0	0	0	0	0	0	0	2		AY258122	Bacterium DG890 small subunit ribosomal RNA gene, partial sequence	1.02756e-137	499.016	552	12	400	461	849	344	344	88.4319	86
1391	0	0	0	0	0	0	0	0	2	0	0	0	2		KC794015	Bacterium DY22613 16S ribosomal RNA gene, partial sequence	1.85623e-153	551.314	610	12	400	1120	729	360	360	92.545	90
1392	0	0	0	0	0	0	0	0	0	0	0	2	2		HM244947	Kaistia granuli strain N106 16S ribosomal RNA gene, partial sequence	5.3135e-173	616.235	682	12	400	393	781	370	370	95.1157	92.5
1393	0	2	0	0	0	0	0	0	0	0	0	0	2		CP001715	Candidatus Accumulibacter phosphatis clade IIA str. UW-1, complete genome	2.42729e-044	188.837	208	14	320	4065227	4065534	231	231	75.2443	57.75
1394	0	1	0	0	0	0	1	0	0	0	0	0	2		unidentified
1395	1	0	0	0	0	0	0	1	0	0	0	0	2		FJ882073	Xanthobacter xylophilus strain Z-0055 16S ribosomal RNA gene, partial sequence	1.02756e-137	499.016	552	12	398	986	599	344	344	88.8889	86
1396	0	0	0	0	0	0	0	1	0	1	0	0	2		AB597951	Conexibacter arvalis gene for 16S rRNA, partial sequence, strain: KV-963	2.75733e-132	480.982	532	12	400	1104	716	342	342	87.9177	85.5
1397	0	1	0	0	0	0	1	0	0	0	0	0	2		HE614873	Clavibacter michiganensis subsp. nebraskensis NCPPB 2581 complete genome	4.37702e-098	367.37	406	25	400	374820	374445	307	307	81.6489	76.75
1398	0	0	0	1	0	0	0	1	0	0	0	0	2		KF228166	Gemmatimonas aurantiaca clone H9-0AF4E_11038 16S ribosomal RNA gene, partial sequence	6.47889e-153	549.51	608	11	390	470	850	351	351	92.3684	87.75
1399	0	0	0	0	0	0	0	0	0	2	0	0	2		AB246770	Myxobacterium AT3-03 gene for 16S rRNA, partial sequence	2.41232e-177	630.662	698	12	400	236	619	377	377	96.9152	94.25
1400	0	0	0	0	0	0	0	0	0	0	2	0	2		CP002287	Achromobacter xylosoxidans A8, complete genome	3.15446e-068	268.185	296	13	389	1301441	1301818	287	287	76.1273	71.75
1401	0	0	0	0	0	0	0	0	0	2	0	0	2		CP004015	Rhizobium tropici CIAT 899, complete genome	1.43212e-072	282.612	312	22	400	255470	255093	293	293	77.3087	73.25
1402	0	0	0	2	0	0	0	0	0	0	0	0	2		CP003364	Singulisphaera acidiphila DSM 18658, complete genome	6.10569e-014	87.848	96	47	164	5543615	5543498	90	90	76.2712	22.5
1403	2	0	0	0	0	0	0	0	0	0	0	0	2		AY960780	Bacterium Ellin517 16S ribosomal RNA gene, partial sequence	1.02665e-156	562.134	622	10	394	486	857	365	365	94.8052	91.25
1404	0	1	0	1	0	0	0	0	0	0	0	0	2		CP001629	Desulfomicrobium baculatum DSM 4028, complete genome	2.96227e-005	58.9941	64	44	115	1282408	1282479	56	56	77.7778	14
1405	0	1	0	0	0	0	0	0	0	1	0	0	2		AB246770	Myxobacterium AT3-03 gene for 16S rRNA, partial sequence	0	648.696	718	12	400	236	624	377	377	96.9152	94.25
1406	0	0	0	0	0	0	0	0	1	1	0	0	2		AY590699	Filamentous alpha proteobacterium BIO53 16S ribosomal RNA gene, partial sequence	2.75489e-151	544.1	602	12	400	751	365	358	358	92.0308	89.5
1407	0	0	0	1	1	0	0	0	0	0	0	0	2		AB636303	Methylocystis sp. SH31p gene for 16S rRNA, partial sequence	6.47317e-172	612.628	678	12	400	451	839	369	369	94.8586	92.25
1408	0	0	0	0	0	0	0	0	2	0	0	0	2		AY960777	Bacterium Ellin514 16S ribosomal RNA gene, partial sequence	4.08862e-149	536.887	594	12	400	1107	717	355	355	91.2596	88.75
1409	0	1	0	0	0	0	0	0	0	1	0	0	2		FJ459990	Solirubrobacter sp. L64 16S ribosomal RNA gene, partial sequence	0	681.156	754	9	400	379	770	386	386	98.4694	96.5
1410	0	0	0	0	0	0	0	0	0	1	0	1	2		unidentified
1411	0	0	1	0	0	0	0	0	0	0	1	0	2		KC921193	Delta proteobacterium WX81 16S ribosomal RNA gene, partial sequence	1.62685e-160	574.758	636	12	400	1060	669	365	365	93.8303	91.25
1412	0	0	0	0	0	0	0	1	0	1	0	0	2		KC921176	Acidobacterium sp. WY65 16S ribosomal RNA gene, partial sequence	5.67826e-160	572.954	634	12	400	1001	612	364	364	93.5733	91
1413	0	0	0	0	0	0	0	0	0	2	0	0	2		AB744662	Calditerricola sp. D08p5 gene for 16S rRNA, partial sequence	2.26535e-114	421.471	466	12	400	516	902	333	333	85.6041	83.25
1414	1	0	0	0	0	0	0	1	0	0	0	0	2		CP002399	Micromonospora sp. L5, complete genome	0.0153449	49.9773	54	82	125	5410323	5410281	38	38	86.3636	9.5
1415	0	0	0	1	0	0	0	0	0	1	0	0	2		HM104637	Burkholderia sp. ENV.IITG 16S ribosomal RNA gene, partial sequence	7.88593e-171	609.022	674	9	400	461	851	371	371	94.6429	92.75
1416	0	0	1	0	0	0	0	0	0	0	1	0	2		GQ365620	Ferrovibrio denitrificans strain Sp-1 16S ribosomal RNA gene, partial sequence	2.11609e-165	590.988	654	9	400	975	585	369	369	94.1327	92.25
1417	0	0	0	1	0	0	0	0	1	0	0	0	2		FQ311869	Azospirillum lipoferum 4B plasmid AZO_p1 complete genome	0.0153449	49.9773	54	94	135	196076	196117	36	36	85.7143	9
1418	0	0	0	0	0	0	1	0	0	0	0	1	2		FJ405899	Verrucomicrobia bacterium WSF2-44 16S ribosomal RNA gene, partial sequence	1.24962e-174	621.645	688	7	383	514	890	364	364	96.5517	91
1419	1	0	0	0	0	1	0	0	0	0	0	0	2		CP000115	Nitrobacter winogradskyi Nb-255, complete genome	9.62402e-132	479.179	530	18	400	2474432	2474814	336	336	87.7285	84
1420	0	0	0	0	0	0	0	0	2	0	0	0	2		FN554396	Gamma proteobacterium CH43 partial 16S rRNA gene, strain CH43	0	688.37	762	12	400	1102	714	386	386	99.2288	96.5
1421	1	0	0	0	0	1	0	0	0	0	0	0	2		JQ977468	Longispora sp. Zs32 16S ribosomal RNA gene, partial sequence	0	691.977	766	12	400	457	846	388	388	99.7429	97
1422	0	0	0	0	0	0	1	0	0	0	0	1	2		unidentified
1423	1	0	0	0	0	1	0	0	0	0	0	0	2		KC921150	Acidobacteria bacterium LWQ117 16S ribosomal RNA gene, partial sequence	4.98977e-110	407.044	450	12	400	440	825	328	328	84.3188	82
1424	0	2	0	0	0	0	0	0	0	0	0	0	2		AY123806	Nitrosospira sp. Ka3 16S ribosomal RNA gene, partial sequence	1.85623e-153	551.314	610	12	400	1084	696	359	359	92.2879	89.75
1425	0	0	0	0	0	0	0	0	0	2	0	0	2		NR_025222	Albidovulum inexpectatum strain FRR-10 16S ribosomal RNA, partial sequence &gt;gi|22758835|gb|AF465833.1| Rhodovulum inexpectatum strain FRR-10T 16S ribosomal RNA gene, partial sequence	1.62541e-179	637.875	706	8	400	418	810	377	377	95.9288	94.25
1426	0	1	0	0	0	1	0	0	0	0	0	0	2		AM411964	Sphingobacterium sp. P-7 partial 16S rRNA gene, strain P-7	1.24962e-174	621.645	688	9	400	1082	691	373	373	95.1531	93.25
1427	0	0	1	0	0	0	0	0	0	0	0	1	2		EU093079	Phytoplasma sp. RYL-GD 16S ribosomal RNA gene, partial sequence	0	690.173	764	9	400	1099	708	388	388	98.9796	97
1428	0	0	1	1	0	0	0	0	0	0	0	0	2		HF912445	Alteromonas sp. Gp-3-7.1 partial 16S rRNA gene, isolate Gp-3-7.1 &gt;gi|507418363|emb|HF912737.1| Uncultured bacterium partial 16S rRNA gene, clone Klon-II-616V-7-voll	1.42581e-167	598.201	662	12	400	1088	700	368	368	94.6015	92
1429	0	0	0	1	0	0	0	0	0	0	0	1	2		AY234571	Bacterium Ellin5220 16S ribosomal RNA gene, partial sequence	6.47889e-153	549.51	608	12	400	465	852	358	358	92.0308	89.5
1430	0	0	0	0	0	0	0	0	0	0	2	0	2		CP003071	Pseudomonas stutzeri RCH2, complete genome	0.000103393	57.1907	62	268	392	3999528	3999649	89	89	71.2	22.25
1431	0	0	0	0	0	0	0	0	2	0	0	0	2		EU057867	Arthrobacter sp. CH35-1 16S ribosomal RNA gene, partial sequence	8.41984e-177	628.859	696	12	400	13	402	374	374	96.144	93.5
1432	0	0	0	0	0	0	0	0	0	2	0	0	2		unidentified
1433	1	1	0	0	0	0	0	0	0	0	0	0	2		EU167984	Sediment bacterium 22-39 16S ribosomal RNA gene, partial sequence	0	652.302	722	12	400	1033	645	378	378	97.1722	94.5
1434	0	0	0	0	0	0	2	0	0	0	0	0	2		KF408400	Bradyrhizobium sp. WBOS13 16S ribosomal RNA gene, partial sequence	1.42833e-129	471.966	522	12	400	393	781	340	340	87.4036	85
1435	0	0	0	0	0	0	1	0	1	0	0	0	2		NR_074485	Rickettsia canadensis str. McKiel strain McKiel 16S ribosomal RNA, complete sequence	5.3135e-173	616.235	682	12	400	1082	694	370	370	95.1157	92.5
1436	0	0	1	0	0	0	0	0	0	1	0	0	2		AB260039	Desulfotomaculum sp. Srb55 gene for 16S rRNA, partial sequence	6.91753e-159	569.347	630	12	400	1086	694	363	363	93.3162	90.75
1437	0	0	0	2	0	0	0	0	0	0	0	0	2		CP002353	Isosphaera pallida ATCC 43644, complete genome	9.06164e-012	80.6345	88	139	376	5187634	5187397	166	166	69.7479	41.5
1438	0	0	1	0	0	1	0	0	0	0	0	0	2		HM100820	Marine bacterium HD-12 16S ribosomal RNA gene, partial sequence	1.73853e-147	531.477	588	9	400	722	331	355	355	90.5612	88.75
1439	0	0	0	0	0	0	0	0	0	0	0	2	2		KF289478	Altererythrobacter sp. kmb64 16S ribosomal RNA gene, partial sequence	2.11796e-146	527.87	584	18	400	406	789	348	348	90.8616	87
1440	0	0	0	0	0	0	2	0	0	0	0	0	2		DQ493433	Soil bacterium TWE165 16S ribosomal RNA gene, partial sequence	1.3354e-161	578.364	640	12	400	1047	662	362	362	93.0591	90.5
1441	0	0	0	0	0	0	1	0	0	0	0	1	2		HE963023	Bacterium symbiont Idas sp. partial 16S rRNA gene, strain T4, clone G-4.3	4.08501e-168	600.005	664	12	400	1107	720	367	367	94.3445	91.75
1442	0	0	0	1	0	0	0	0	0	1	0	0	2		AF529223	Desulfotomaculum sp. ECP-C5 16S ribosomal RNA gene, partial sequence	1.25293e-117	432.291	478	9	400	418	28	335	335	85.4592	83.75
1443	0	0	1	0	0	0	0	0	1	0	0	0	2		CP001736	Kribbella flavida DSM 17836, complete genome	2.58933e-069	271.792	300	92	400	6682369	6682060	247	247	79.9353	61.75
1444	1	0	0	0	0	0	0	0	0	0	1	0	2		AM849034	Clavibacter michiganensis subsp. sepedonicus complete genome	6.09491e-052	214.084	236	166	399	11444	11211	190	190	81.1966	47.5
1445	0	0	0	0	0	0	0	0	0	0	0	2	2		KC921150	Acidobacteria bacterium LWQ117 16S ribosomal RNA gene, partial sequence	0	648.696	718	12	400	440	827	378	378	97.1722	94.5
1446	0	0	0	0	0	0	0	0	1	0	0	1	2		EU683887	Chlamydiales bacterium CRIB33 16S ribosomal RNA gene, partial sequence	2.75489e-151	544.1	602	12	400	434	822	354	354	91.0026	88.5
1447	0	0	1	1	0	0	0	0	0	0	0	0	2		EF636096	Rhodospirillales bacterium TP700 16S ribosomal RNA gene, partial sequence	1.85623e-153	551.314	610	12	400	705	316	357	357	91.7738	89.25
1448	1	0	0	0	0	0	1	0	0	0	0	0	2		AJ871227	Sphaerobacter thermophilus partial 16S rRNA gene, clone 185-3	4.08862e-149	536.887	594	12	366	132	486	332	332	93.5211	83
1449	0	0	0	0	0	0	0	0	2	0	0	0	2		CR812465	Zebrafish DNA sequence from clone CH211-103M11 in linkage group 3, complete sequence	6.96658e-007	64.4042	70	337	379	40904	40949	42	42	97.6744	10.5
1450	0	2	0	0	0	0	0	0	0	0	0	0	2		GU979422	Candidatus Magnetoovum mohavensis strain LO-1 16S ribosomal RNA gene, partial sequence	4.09224e-130	473.769	524	8	400	1104	701	348	348	88.5496	87
1451	0	0	0	0	0	0	0	0	2	0	0	0	2		KC505149	Sediminibacterium sp. JJ2209 16S ribosomal RNA gene, partial sequence	8.99784e-164	585.578	648	49	400	1030	679	341	341	96.875	85.25
1452	0	0	0	0	0	0	0	0	0	2	0	0	2		AY428766	Candidatus Alysiosphaera europeae 16S ribosomal RNA gene, partial sequence	1.7416e-109	405.241	448	8	400	473	865	332	332	84.4784	83
1453	0	0	0	0	0	0	2	0	0	0	0	0	2		JX840388	Mesorhizobium sp. CCNWQLS7 16S ribosomal RNA gene, partial sequence	4.08862e-149	536.887	594	12	400	1029	635	359	359	92.2879	89.75
1454	0	1	0	0	1	0	0	0	0	0	0	0	2		NR_044504	Fervidicola ferrireducens strain Y170 16S ribosomal RNA, complete sequence &gt;gi|197125017|gb|EU443728.1| Fervidicola ferrireducens strain Y170 16S ribosomal RNA gene, partial sequence	1.62972e-122	448.522	496	8	389	1112	720	334	334	87.4346	83.5
1455	1	0	0	0	0	0	0	0	1	0	0	0	2		NR_074154	Coxiella burnetii RSA 493 strain RSA 493 16S ribosomal RNA, complete sequence	1.85623e-153	551.314	610	5	400	1114	722	361	361	91.1616	90.25
1456	0	0	0	0	0	0	1	1	0	0	0	0	2		EF636195	Sphingobacteriales bacterium TP64 16S ribosomal RNA gene, partial sequence	8.41984e-177	628.859	696	12	400	707	318	374	374	96.144	93.5
1457	0	0	1	0	0	0	0	0	1	0	0	0	2		JQ659972	Ensifer sp. R8-592 16S ribosomal RNA gene, partial sequence	0	666.729	738	12	400	419	807	381	381	97.9434	95.25
1458	0	0	0	0	0	0	1	0	0	1	0	0	2		AB769234	Geobacter sp. OR-1 gene for 16S ribosomal RNA, partial sequence	8.99784e-164	585.578	648	12	400	1119	731	363	363	93.3162	90.75
1459	0	0	0	0	0	0	2	0	0	0	0	0	2		KF591403	Massilia sp. DK4 16S ribosomal RNA gene, partial sequence	6.91753e-159	569.347	630	12	400	1088	702	363	363	93.3162	90.75
1460	2	0	0	0	0	0	0	0	0	0	0	0	2		EF636113	Delta proteobacterium TP492 16S ribosomal RNA gene, partial sequence	2.41232e-177	630.662	698	12	400	730	343	374	374	96.144	93.5
1461	0	0	0	0	0	1	1	0	0	0	0	0	2		unidentified
1462	0	0	0	2	0	0	0	0	0	0	0	0	2		KC665952	Desulfovibrio sp. L21-Syr-AB 16S ribosomal RNA gene, partial sequence	3.83274e-124	453.932	502	12	400	508	892	336	336	86.3753	84
1463	0	0	2	0	0	0	0	0	0	0	0	0	2		AB076664	Caulobacter sp. H62 gene for 16S ribosomal RNA, partial sequence	7.88593e-171	609.022	674	12	400	430	816	370	370	95.1157	92.5
1464	0	0	0	0	0	0	0	0	1	1	0	0	2		KC350452	Nostoc commune MUB-Algas 2917 16S ribosomal RNA gene, partial sequence	0	697.387	772	12	400	78	466	388	388	99.7429	97
1465	0	0	0	0	0	0	0	0	1	1	0	0	2		HQ675470	Actinobacterium SCGC AAA007-J07 small subunit ribosomal RNA gene, partial sequence	4.97657e-167	596.398	660	16	400	7	391	363	363	94.2857	90.75
1466	0	0	0	0	0	2	0	0	0	0	0	0	2		CP003959	Serratia marcescens WW4, complete genome	3.60559e-023	118.505	130	99	211	2731812	2731924	94	94	83.1858	23.5
1467	0	0	1	0	0	0	0	0	1	0	0	0	2		AB079645	Green non-sulfur bacterium B1-5 gene for 16S ribosomal RNA, partial sequence	3.14889e-106	394.421	436	6	400	431	824	325	325	82.2785	81.25
1468	0	0	0	0	0	1	0	0	0	1	0	0	2		KC857471	Ralstonia sp. HH05 16S ribosomal RNA gene, partial sequence	0	697.387	772	12	400	465	853	388	388	99.7429	97
1469	0	0	0	0	0	2	0	0	0	0	0	0	2		AY960780	Bacterium Ellin517 16S ribosomal RNA gene, partial sequence	7.88593e-171	609.022	674	11	400	487	876	369	369	94.6154	92.25
1470	0	0	0	1	0	0	0	0	0	1	0	0	2		AB246770	Myxobacterium AT3-03 gene for 16S rRNA, partial sequence	9.60703e-170	605.415	670	13	400	836	449	367	367	94.5876	91.75
1471	0	0	1	1	0	0	0	0	0	0	0	0	2		JQ899217	Ilumatobacter fluminis strain YM22-133 16S ribosomal RNA gene, partial sequence	0	670.336	742	12	395	256	639	379	379	98.6979	94.75
1472	0	0	0	0	0	1	0	0	0	0	0	1	2		HQ675477	Actinobacterium SCGC AAA007-L10 small subunit ribosomal RNA gene, partial sequence	4.98977e-110	407.044	450	12	400	488	879	330	330	84.8329	82.5
1473	0	0	0	0	0	1	0	0	0	0	1	0	2		JX879744	Sphingomonas sp. TrD23 16S ribosomal RNA gene, partial sequence	0	666.729	738	12	400	422	810	381	381	97.9434	95.25
1474	0	0	1	1	0	0	0	0	0	0	0	0	2		CP003959	Serratia marcescens WW4, complete genome	0.0153449	49.9773	54	132	161	1795368	1795339	29	29	96.6667	7.25
1475	0	0	0	0	0	1	0	1	0	0	0	0	2		XM_005636020	PREDICTED: Canis lupus familiaris transient receptor potential cation channel, subfamily V, member 4 (TRPV4), transcript variant X3, mRNA	0.053559	48.1739	52	326	359	61	28	31	31	91.1765	7.75
1476	0	0	2	0	0	0	0	0	0	0	0	0	2		HQ675649	Alpha proteobacterium SCGC AAA240-O23 small subunit ribosomal RNA gene, partial sequence	7.3924e-146	526.067	582	12	397	441	826	348	348	90.1554	87
1477	0	0	0	0	0	0	0	0	0	0	1	1	2		KF193529	Thermomicrobium sp. KI3 16S ribosomal RNA gene, partial sequence	8.43473e-139	502.623	556	12	400	1045	651	350	350	89.9743	87.5
1478	0	0	0	0	0	0	0	0	0	0	0	2	2		JQ733906	Litorilinea aerophila strain PRI-4131 small subunit ribosomal RNA, tRNA-Ile (trnI), and large subunit ribosomal RNA genes, complete sequence	2.75489e-151	544.1	602	12	400	1292	1680	354	354	91.0026	88.5
1479	0	0	0	2	0	0	0	0	0	0	0	0	2		CP000804	Roseiflexus castenholzii DSM 13941, complete genome	0.0153449	49.9773	54	57	107	3814269	3814320	43	43	84.3137	10.75
1480	0	1	1	0	0	0	0	0	0	0	0	0	2		CP003969	Sorangium cellulosum So0157-2, complete genome	6.96658e-007	64.4042	70	26	88	6769874	6769936	52	52	82.5397	13
1481	0	1	0	0	0	0	0	0	1	0	0	0	2		JX566644	Paenibacillus sp. 6035 16S ribosomal RNA gene, partial sequence	6.47317e-172	612.628	678	12	400	1117	729	369	369	94.8586	92.25
1482	0	0	0	0	0	1	0	0	0	0	1	0	2		NR_044600	Prosthecomicrobium consociatum strain 11 16S ribosomal RNA, partial sequence &gt;gi|224712107|gb|FJ560750.1| Prosthecomicrobium consociatum strain 11 16S ribosomal RNA gene, partial sequence	0	684.763	758	12	400	452	840	385	385	98.9717	96.25
1483	0	0	0	0	0	0	0	0	0	1	1	0	2		KF479187	Amycolatopsis sp. GT39 16S ribosomal RNA gene, partial sequence	0	697.387	772	12	400	427	815	388	388	99.7429	97
1484	0	0	0	0	0	2	0	0	0	0	0	0	2		CP001750	Bifidobacterium dentium Bd1, complete genome	0.00439639	51.7806	56	278	310	1677162	1677130	31	31	93.9394	7.75
1485	0	0	0	0	0	2	0	0	0	0	0	0	2		KC439348	Desulfotomaculum sp. MP104 PS13 16S ribosomal RNA gene, partial sequence	1.52369e-154	554.921	614	12	400	1168	776	360	360	92.545	90
1486	1	0	1	0	0	0	0	0	0	0	0	0	2		CP002819	Ralstonia solanacearum Po82, complete genome	7.43168e-032	147.359	162	59	358	3147432	3147128	220	220	73.3333	55
1487	0	0	2	0	0	0	0	0	0	0	0	0	2		JX848548	Chloroflexi bacterium JKG5 16S ribosomal RNA gene, partial sequence	1.62972e-122	448.522	496	6	400	440	833	337	337	85.3165	84.25
1488	0	0	0	2	0	0	0	0	0	0	0	0	2		AY960780	Bacterium Ellin517 16S ribosomal RNA gene, partial sequence	2.93881e-176	627.055	694	11	400	487	876	373	373	95.641	93.25
1489	0	0	0	0	0	0	0	0	0	0	2	0	2		NR_026235	Arthrobacter ilicis strain DSM 20138 16S ribosomal RNA, partial sequence &gt;gi|1051105|emb|X83407.1| A.ilicis 16S rRNA gene	8.41984e-177	628.859	696	12	400	1078	689	374	374	96.144	93.5
1490	0	0	0	0	0	2	0	0	0	0	0	0	2		KF475808	Burkholderia diffusa strain IHB B 8010 16S ribosomal RNA gene, partial sequence	3.35318e-169	603.611	668	12	390	1102	724	361	361	95.2507	90.25
1491	0	2	0	0	0	0	0	0	0	0	0	0	2		Y11583	Paenibacillus sp. 16S ribosomal RNA	2.93881e-176	627.055	694	9	400	1102	711	374	374	95.4082	93.5
1492	0	0	0	0	0	1	0	0	0	0	0	1	2		KF267720	Archangium gephyra strain Arg2 16S ribosomal RNA gene, partial sequence	1.02575e-175	625.252	692	12	400	1097	709	372	372	95.6298	93
1493	0	0	0	0	0	0	0	0	2	0	0	0	2		CP000453	Alkalilimnicola ehrlichii MLHE-1, complete genome	6.95429e-045	190.64	210	14	400	2071216	2070830	280	280	72.3514	70
1494	0	1	0	1	0	0	0	0	0	0	0	0	2		AM749768	Candidate division OP10 bacterium P488 partial 16S rRNA gene, isolate P488	2.26535e-114	421.471	466	12	383	1047	682	321	321	86.2903	80.25
1495	0	0	0	0	0	2	0	0	0	0	0	0	2		FR774778	Sphingobacteria bacterium RYG partial 16S rRNA gene, strain RYG	1.02665e-156	562.134	622	12	400	1084	671	371	371	95.3728	92.75
1496	0	0	0	0	0	2	0	0	0	0	0	0	2		KC921178	Anaeromyxobacter dehalogenans strain WY75 16S ribosomal RNA gene, partial sequence	2.41659e-139	504.426	558	12	400	1046	662	350	350	89.9743	87.5
1497	0	0	0	2	0	0	0	0	0	0	0	0	2		KF481682	Gemmatimonas sp. AP64 16S ribosomal RNA gene, complete sequence	0	664.926	736	12	400	488	877	382	382	98.2005	95.5
1498	0	0	0	0	0	0	0	0	1	1	0	0	2		AB762285	Schizosaccharomyces pombe DNA, spt6 gene (spt6-K20 allele) and its flanking region, strain: HKM-1269	0.0153449	49.9773	54	54	95	7411	7370	36	36	85.7143	9
1499	0	0	0	0	0	0	0	0	2	0	0	0	2		CP002279	Mesorhizobium opportunistum WSM2075, complete genome	0.00439639	51.7806	56	316	393	640849	640772	58	58	74.359	14.5
1500	0	0	0	0	2	0	0	0	0	0	0	0	2		NM_214557	Strongylocentrotus purpuratus histone H1-delta (LOC373353), mRNA	0.053559	48.1739	52	249	282	589	556	31	31	91.1765	7.75
1501	0	1	0	0	0	0	0	0	0	0	1	0	2		AB540000	Bacteroidetes bacterium KJY gene for 16S rRNA, partial sequence	1.73699e-166	594.595	658	9	400	993	602	367	367	93.6224	91.75
1502	0	2	0	0	0	0	0	0	0	0	0	0	2		JX412366	Gamma proteobacterium MCF85 16S ribosomal RNA gene, partial sequence	6.47317e-172	612.628	678	12	400	1026	638	369	369	94.8586	92.25
1503	0	0	0	1	0	0	0	0	1	0	0	0	2		unidentified
1504	0	0	0	0	0	0	0	0	0	0	0	2	2		JQ977592	Dyadobacter sp. Ala5 16S ribosomal RNA gene, partial sequence	2.25936e-171	610.825	676	12	400	1032	643	370	370	95.1157	92.5
1505	0	0	0	0	1	0	0	0	1	0	0	0	2		NR_074262	Parvibaculum lavamentivorans DS-1 strain DS-1 16S ribosomal RNA, complete sequence	0	654.106	724	12	400	451	841	381	381	97.9434	95.25
1506	0	0	0	0	2	0	0	0	0	0	0	0	2		FJ455532	Dongia mobilis strain LM22 16S ribosomal RNA gene, partial sequence	1.17245e-130	475.572	526	12	400	461	850	340	340	87.4036	85
1507	0	0	0	0	2	0	0	0	0	0	0	0	2		GU187039	Acidobacteria bacterium IGE-018 16S ribosomal RNA gene, partial sequence	3.36208e-112	414.258	458	12	400	440	829	331	331	85.09	82.75
1508	0	0	0	1	0	0	1	0	0	0	0	0	2		AY234615	Bacterium Ellin5264 16S ribosomal RNA gene, partial sequence	2.41232e-177	630.662	698	12	400	1083	695	373	373	95.8869	93.25
1509	0	0	0	0	0	0	0	0	0	1	0	1	2		HE866934	Chitinimonas sp. LTC-13 partial 16S rRNA gene, strain LTC-13	9.60703e-170	605.415	670	12	400	1055	669	368	368	94.6015	92
1510	0	0	0	2	0	0	0	0	0	0	0	0	2		CP001819	Sanguibacter keddieii DSM 10542, complete genome	4.09947e-092	347.533	384	18	399	3074497	3074878	306	306	80.1047	76.5
1511	1	0	0	0	0	0	0	0	0	0	1	0	2		CP000686	Roseiflexus sp. RS-1, complete genome	2.13109e-013	86.0446	94	189	278	4124503	4124592	73	73	81.1111	18.25
1512	0	0	0	2	0	0	0	0	0	0	0	0	2		KF289905	Paenibacillus sp. CO 4-7 16S ribosomal RNA gene, partial sequence	2.41232e-177	630.662	698	12	400	1095	707	373	373	95.8869	93.25
1513	0	0	0	0	0	0	0	0	0	2	0	0	2		AB529703	Bacterium MI-34 gene for 16S ribosomal RNA, partial sequence	5.3135e-173	616.235	682	12	400	322	710	370	370	95.1157	92.5
1514	0	0	0	1	0	0	0	0	0	0	1	0	2		DQ158003	Arthrobacter sp. J3.51 16S ribosomal RNA gene, partial sequence	6.91753e-159	569.347	630	12	400	1084	705	370	370	95.1157	92.5
1515	0	0	0	0	2	0	0	0	0	0	0	0	2		HQ675455	Alpha proteobacterium SCGC AAA007-D21 small subunit ribosomal RNA gene, partial sequence	1.02847e-118	435.898	482	12	399	438	824	330	330	85.0515	82.5
1516	1	0	1	0	0	0	0	0	0	0	0	0	2		unidentified
1517	2	0	0	0	0	0	0	0	0	0	0	0	2		JQ958848	Deinococcus sp. 17(2012) 16S ribosomal RNA gene, partial sequence	4.08862e-149	536.887	594	12	400	436	819	355	355	91.2596	88.75
1518	0	0	0	2	0	0	0	0	0	0	0	0	2		EF558706	Arthrobacter sp. 06-288 16S ribosomal RNA gene, partial sequence	8.41984e-177	628.859	696	12	400	1	388	373	373	95.8869	93.25
1519	2	0	0	0	0	0	0	0	0	0	0	0	2		CP001804	Haliangium ochraceum DSM 14365, complete genome	5.01185e-015	91.4547	100	45	137	9251981	9252073	76	76	81.7204	19
1520	0	0	0	2	0	0	0	0	0	0	0	0	2		AB246769	Myxobacterium SIBN-17 gene for 16S rRNA, partial sequence	4.98096e-148	533.28	590	11	400	237	626	352	352	90.2564	88
1521	0	0	0	0	1	0	0	0	1	0	0	0	2		FJ377379	Bacteroidetes bacterium MA052 16S ribosomal RNA gene, partial sequence	2.75976e-113	417.864	462	12	400	137	525	334	334	85.8612	83.5
1522	0	0	0	0	0	0	0	0	0	1	1	0	2		XM_003727228	PREDICTED: Strongylocentrotus purpuratus cytoplasmic dynein 1 heavy chain 1-like, transcript variant 1 (LOC593057), mRNA	0.00125959	53.584	58	95	168	2486	2559	56	56	75.6757	14
1523	2	0	0	0	0	0	0	0	0	0	0	0	2		HE814744	Rhizobium sp. S2H17 partial 16S rRNA gene, isolate S2H17	8.99784e-164	585.578	648	12	400	20	406	365	365	93.8303	91.25
1524	1	0	0	0	0	0	0	0	0	1	0	0	2		CP000699	Sphingomonas wittichii RW1, complete genome	0.000103393	57.1907	62	330	398	3227952	3228020	54	54	78.2609	13.5
1525	0	0	0	0	0	0	0	0	0	0	0	2	2		AY590700	Filamentous alpha proteobacterium CNR4 16S ribosomal RNA gene, partial sequence	2.94141e-157	563.937	624	12	400	748	361	361	361	92.8021	90.25
1526	0	0	0	0	0	0	0	0	0	2	0	0	2		CP000301	Rhodopseudomonas palustris BisB18, complete genome	1.03211e-042	183.427	202	117	400	5428056	5428339	211	211	74.2958	52.75
1527	0	0	0	2	0	0	0	0	0	0	0	0	2		JX861507	Desulfotomaculum sp. LINDBHT1 16S ribosomal RNA gene, partial sequence	0	695.583	770	8	400	1100	708	390	390	99.2366	97.5
1528	0	0	0	2	0	0	0	0	0	0	0	0	2		NR_074969	Anaeromyxobacter sp. K strain K 16S ribosomal RNA, complete sequence	4.661e-161	576.561	638	12	400	1121	733	361	361	92.8021	90.25
1529	0	0	0	0	1	0	0	0	1	0	0	0	2		KF156658	Sphingomonas sp. YU-SS-SB-28 16S ribosomal RNA gene, partial sequence	0	666.729	738	12	400	695	307	381	381	97.9434	95.25
1530	0	0	0	1	0	0	0	0	0	1	0	0	2		JX125583	Chloroflexi bacterium JEA33 16S ribosomal RNA gene, partial sequence	1.33658e-142	515.246	570	12	400	1022	633	349	349	89.7172	87.25
1531	0	0	0	0	0	0	0	0	0	2	0	0	2		AM411930	Alpha proteobacterium P-20 partial 16S rRNA gene, strain P-20	3.82598e-162	580.168	642	12	400	1036	648	362	362	93.0591	90.5
1532	0	0	0	2	0	0	0	0	0	0	0	0	2		DQ372733	Mycobacterium sp. K337W 16S ribosomal RNA gene, partial sequence	4.08862e-149	536.887	594	9	400	451	843	357	357	91.0714	89.25
1533	0	0	0	0	2	0	0	0	0	0	0	0	2		AB436739	Desulfonosporus sp. AAN04 gene for 16S rRNA, partial sequence	2.26535e-114	421.471	466	12	400	1207	820	331	331	85.09	82.75
1534	0	0	0	1	0	1	0	0	0	0	0	0	2		FJ372724	Sporocytophaga sp. 4v 16S ribosomal RNA gene, partial sequence	4.08501e-168	600.005	664	8	399	1100	709	368	368	93.8776	92
1535	2	0	0	0	0	0	0	0	0	0	0	0	2		JQ435710	Bacterium PH1(2012) strain PH1 16S ribosomal RNA gene, partial sequence	1.62829e-141	511.64	566	12	400	503	892	348	348	89.4602	87
1536	0	0	0	1	1	0	0	0	0	0	0	0	2		KC921156	Sphingomonadaceae bacterium LP116 16S ribosomal RNA gene, partial sequence	2.75246e-170	607.218	672	12	399	371	751	373	373	96.134	93.25
1537	0	0	0	0	0	0	0	0	0	2	0	0	2		HM028673	Altererythrobacter sp. S3-63 16S ribosomal RNA gene, partial sequence	0	643.286	712	12	400	1034	646	376	376	96.6581	94
1538	0	0	0	0	0	0	0	0	0	1	0	1	2		AJ224540	Unclassified bacterial species 16S rRNA gene, isolate koll11	2.26535e-114	421.471	466	8	400	526	911	337	337	85.7506	84.25
1539	0	0	0	0	0	0	0	0	0	0	0	2	2		unidentified
1540	0	0	0	0	0	0	0	0	0	1	1	0	2		FP929003	Candidatus Nitrospira defluvii chromosome, complete genome	9.66661e-037	163.589	180	177	352	217574	217750	143	143	81.25	35.75
1541	0	0	0	2	0	0	0	0	0	0	0	0	2		JX949351	Phenylobacterium sp. RHLS20 16S ribosomal RNA gene, partial sequence	2.93881e-176	627.055	694	11	400	990	601	373	373	95.641	93.25
1542	0	0	0	0	0	0	0	0	0	2	0	0	2		HF912842	Paenisporosarcina sp. ARK-14-voll partial 16S rRNA gene, isolate ARK-14-voll	0	663.123	734	12	400	1115	725	382	382	98.2005	95.5
1543	1	0	0	0	0	0	0	0	0	0	0	1	2		NR_074569	Gordonia sp. KTR9 strain KTR9 16S ribosomal RNA, complete sequence	0	702.797	778	12	400	483	871	389	389	100	97.25
1544	0	0	0	0	0	0	0	0	0	1	0	1	2		AB535715	Thermasporomyces composti gene for 16S rRNA gene, partial sequence	4.3693e-136	493.606	546	12	400	1063	678	345	345	88.6889	86.25
1545	0	0	0	0	0	0	0	0	0	0	0	2	2		unidentified
1546	0	0	0	0	0	0	0	0	0	0	0	2	2		unidentified
1547	0	0	0	2	0	0	0	0	0	0	0	0	2		JQ867302	Nitrospiraceae bacterium vj1_c7 clone vj1_c7 16S ribosomal RNA gene, partial sequence	5.32289e-135	489.999	542	12	400	1073	685	344	344	88.4319	86
1548	0	0	0	0	0	0	0	0	0	2	0	0	2		JF423906	Gaiella occulta strain F2-233 16S ribosomal RNA gene, partial sequence	1.73699e-166	594.595	658	12	400	1109	721	365	365	93.8303	91.25
1549	0	0	0	1	0	0	0	0	0	0	0	1	2		DQ628970	Gamma proteobacterium SOC A20(46) 16S ribosomal RNA gene, partial sequence	0	670.336	742	12	400	1088	700	382	382	98.2005	95.5
1550	0	2	0	0	0	0	0	0	0	0	0	0	2		CP005095	Azotobacter vinelandii CA6, complete genome	1.63838e-008	69.8143	76	210	339	4636142	4636013	98	98	75.3846	24.5
1551	0	0	0	1	1	0	0	0	0	0	0	0	2		HQ675379	Delta proteobacterium SCGC AAA001-I23 small subunit ribosomal RNA gene, partial sequence	1.0981e-124	455.735	504	21	400	1	380	329	329	86.5789	82.25
1552	0	0	0	0	0	0	0	2	0	0	0	0	2		NR_044032	Pelobacter seleniigenes strain KM 16S ribosomal RNA, partial sequence &gt;gi|116242309|gb|DQ991964.1| Pelobacter seleniigenes strain KM 16S ribosomal RNA gene, partial sequence	1.74006e-128	468.359	518	12	400	473	861	337	337	86.6324	84.25
1553	1	0	0	0	0	0	0	0	0	0	1	0	2		GQ130271	Methylocaldum sp. BFH1 16S ribosomal RNA gene, partial sequence	2.75733e-132	480.982	532	12	400	1045	658	343	343	88.1748	85.75
1554	0	0	0	0	0	0	0	1	0	1	0	0	2		AB682759	Geobacter luticola gene for 16S rRNA, partial sequence	1.25072e-155	558.527	618	12	400	1100	712	357	357	91.7738	89.25
1555	0	0	0	0	0	0	0	0	0	0	2	0	2		AB682668	Novosphingobium lentum gene for 16S rRNA, partial sequence, strain: NBRC 107847	4.65688e-180	639.679	708	12	400	1030	642	375	375	96.401	93.75
1556	0	0	1	0	0	0	0	0	0	0	1	0	2		AB429071	Carbazole-degrading bacterium OC6S gene for 16S rRNA, partial sequence	3.58654e-137	497.213	550	12	400	1062	673	345	345	88.6889	86.25
1557	2	0	0	0	0	0	0	0	0	0	0	0	2		KC119124	Duganella sp. CMJ1-26 16S ribosomal RNA gene, partial sequence	0	646.892	716	28	398	1062	692	366	366	98.6523	91.5
1558	0	2	0	0	0	0	0	0	0	0	0	0	2		JX841017	Aeromicrobium ginsengisoli strain CB-281479 16S ribosomal RNA gene, partial sequence	1.17038e-168	601.808	666	9	400	458	846	372	372	94.898	93
1559	0	0	0	0	0	1	0	0	0	1	0	0	2		NR_024781	Haliangium tepidum strain SMP-10 16S ribosomal RNA, partial sequence &gt;gi|15128562|dbj|AB062751.1| Haliangium tepidum gene for 16S rRNA	3.82936e-143	517.05	572	13	400	1114	729	349	349	89.9485	87.25
1560	2	0	0	0	0	0	0	0	0	0	0	0	2		AB856292	Streptomyces sp. A48 gene for 16S ribosomal RNA, partial sequence	1.02575e-175	625.252	692	12	400	465	853	372	372	95.6298	93
1561	0	0	0	1	0	0	0	1	0	0	0	0	2		HF937255	Kofleria sp. DSM 14602 partial 16S rRNA gene, strain DSM 14602	4.98096e-148	533.28	590	13	400	1120	733	351	351	90.4639	87.75
1562	0	0	0	0	0	0	2	0	0	0	0	0	2		XM_003577470	PREDICTED: Brachypodium distachyon lysosomal alpha-mannosidase-like (LOC100831774), mRNA	9.06164e-012	80.6345	88	307	399	140	233	75	75	80.6452	18.75
1563	0	0	0	0	0	0	0	0	0	2	0	0	2		KC122690	Herbaspirillum aquaticum strain RS229 16S ribosomal RNA gene, partial sequence	7.8929e-152	545.904	604	12	400	1061	674	360	360	92.545	90
1564	0	1	0	0	0	0	0	1	0	0	0	0	2		CP001819	Sanguibacter keddieii DSM 10542, complete genome	7.42512e-051	210.477	232	68	296	2298838	2299066	184	184	80.3493	46
1565	2	0	0	0	0	0	0	0	0	0	0	0	2		EU167984	Sediment bacterium 22-39 16S ribosomal RNA gene, partial sequence	1.52369e-154	554.921	614	12	381	1033	664	345	345	93.2432	86.25
1566	0	0	0	0	0	0	0	0	0	2	0	0	2		AJ229251	Clostridium from anoxic bulk soil 16S rRNA gene (strain FCB90-3)	0	670.336	742	12	400	1068	680	382	382	98.2005	95.5
1567	0	0	0	0	0	0	0	0	2	0	0	0	2		DQ232757	Filamentous bacterium EU25 16S ribosomal RNA gene, partial sequence	6.07878e-109	403.438	446	11	400	155	548	327	327	83.8462	81.75
1568	0	0	0	0	0	0	0	0	0	0	1	1	2		unidentified
1569	0	0	0	0	0	0	0	0	0	0	0	2	2		NR_074547	Fluviicola taffensis DSM 16823 strain DSM 16823 16S ribosomal RNA, complete sequence	1.17038e-168	601.808	666	12	400	1098	709	368	368	94.6015	92
1570	0	1	0	0	0	0	1	0	0	0	0	0	2		AF148939	Bdellovibrio bacteriovorus strain BRP4 16S ribosomal RNA gene, partial sequence	2.11796e-146	527.87	584	12	400	417	806	354	354	91.0026	88.5
1571	0	0	1	0	0	0	0	0	1	0	0	0	2		AF148941	Bdellovibrio bacteriovorus strain TRA2 16S ribosomal RNA gene, partial sequence	5.3135e-173	616.235	682	12	400	1022	634	370	370	95.1157	92.5
1572	0	0	0	0	0	0	1	0	1	0	0	0	2		KC921166	Verrucomicrobia bacterium LX191 16S ribosomal RNA gene, partial sequence	2.41446e-158	567.544	628	12	400	1031	653	366	366	94.0874	91.5
1573	0	0	0	0	0	0	0	0	1	0	1	0	2		HF912446	Alteromonas sp. Gp-4-13.1 partial 16S rRNA gene, isolate Gp-4-13.1 &gt;gi|507418364|emb|HF912738.1| Uncultured bacterium partial 16S rRNA gene, clone Klon-I-60-voll	6.47889e-153	549.51	608	12	400	495	883	355	355	91.2596	88.75
1574	0	0	0	0	1	0	0	0	0	1	0	0	2		XM_002452464	Sorghum bicolor hypothetical protein, mRNA	0.0153449	49.9773	54	224	262	397	357	36	36	92.3077	9
1575	0	0	0	0	2	0	0	0	0	0	0	0	2		JX077130	Fluviicola taffensis strain MYL-8 16S ribosomal RNA gene, partial sequence	1.42581e-167	598.201	662	12	400	484	872	366	366	94.0874	91.5
1576	0	2	0	0	0	0	0	0	0	0	0	0	2		FJ821610	Acinetobacter sp. TPS18 16S ribosomal RNA gene, partial sequence	1.02665e-156	562.134	622	12	400	1070	684	364	364	93.5733	91
1577	0	2	0	0	0	0	0	0	0	0	0	0	2		HQ675407	Gamma proteobacterium SCGC AAA003-F05 small subunit ribosomal RNA gene, partial sequence	3.58337e-156	560.331	620	21	400	1	379	353	353	92.8947	88.25
1578	0	0	0	0	0	0	0	0	2	0	0	0	2		XM_003058748	Micromonas pusilla CCMP1545 predicted protein, mRNA	3.85311e-010	75.2244	82	183	334	8	159	110	110	72.3684	27.5
1579	0	2	0	0	0	0	0	0	0	0	0	0	2		DQ123620	Alpha proteobacterium CRIB-03 16S ribosomal RNA gene, partial sequence	6.47889e-153	549.51	608	12	400	454	842	355	355	91.2596	88.75
1580	0	0	0	0	0	0	0	0	2	0	0	0	2		CP001029	Methylobacterium populi BJ001, complete genome	0.0153449	49.9773	54	52	86	1592942	1592908	32	32	91.4286	8
1581	0	0	0	0	0	0	0	0	2	0	0	0	2		HM124367	Hyphomicrobium sp. 16-60 16S ribosomal RNA gene, partial sequence	9.60703e-170	605.415	670	9	400	1001	611	370	370	94.3878	92.5
1582	0	1	0	0	0	0	0	0	1	0	0	0	2		AY234727	Bacterium Ellin6075 16S ribosomal RNA gene, partial sequence	1.02575e-175	625.252	692	9	400	460	852	375	375	95.6633	93.75
1583	0	0	0	0	0	0	0	2	0	0	0	0	2		XM_002003023	Drosophila mojavensis GI24454 (Dmoj\GI24454), mRNA	0.00125959	53.584	58	350	393	84	127	38	38	86.3636	9.5
1584	0	0	0	0	0	0	0	0	2	0	0	0	2		HM748658	Bacterium Ellin6510 16S ribosomal RNA gene, partial sequence	2.75246e-170	607.218	672	12	400	928	540	368	368	94.6015	92
1585	0	2	0	0	0	0	0	0	0	0	0	0	2		AE008922	Xanthomonas campestris pv. campestris str. ATCC 33913, complete genome	2.5962e-012	82.4379	90	169	374	4987817	4988022	144	144	69.9029	36
1586	0	0	0	1	0	0	0	1	0	0	0	0	2		KC921151	Acidobacteria bacterium LP6 16S ribosomal RNA gene, partial sequence	4.65688e-180	639.679	708	12	400	1038	650	375	375	96.401	93.75
1587	0	0	0	0	2	0	0	0	0	0	0	0	2		JX013969	Saccharothrix sp. sj69 16S ribosomal RNA gene, partial sequence	1.17245e-130	475.572	526	12	400	1076	688	341	341	87.6607	85.25
1588	0	0	1	0	0	0	0	0	0	0	1	0	2		CP001052	Burkholderia phytofirmans PsJN chromosome 1, complete sequence	0.000103393	57.1907	62	343	386	3678802	3678845	39	39	88.6364	9.75
1589	0	0	1	0	0	0	0	0	0	0	0	1	2		AB478418	Euzebya tangerina gene for 16S rRNA, partial sequence	1.02756e-137	499.016	552	12	400	1063	675	346	346	88.946	86.5
1590	0	0	0	0	0	0	0	0	0	0	2	0	2		AY960779	Bacterium Ellin516 16S ribosomal RNA gene, partial sequence	2.41659e-139	504.426	558	12	400	1107	714	350	350	89.9743	87.5
1591	0	1	1	0	0	0	0	0	0	0	0	0	2		AM900834	Verrucomicrobia bacterium LP2A partial 16S rRNA gene, isolate LP2A	2.94661e-119	437.702	484	11	400	469	858	331	331	84.8718	82.75
1592	0	0	0	0	0	0	0	0	2	0	0	0	2		GQ169098	Bacillus sp. BLDJ 14 16S ribosomal RNA gene, partial sequence	1.25182e-136	495.409	548	12	400	127	515	343	343	88.1748	85.75
1593	0	0	0	0	0	2	0	0	0	0	0	0	2		AE017180	Geobacter sulfurreducens PCA, complete genome	3.16282e-011	78.8312	86	149	393	797014	797258	167	167	68.1633	41.75
1594	0	0	0	2	0	0	0	0	0	0	0	0	2		AM411936	Ramlibacter sp. P-8 partial 16S rRNA gene, strain P-8	1.98016e-178	634.269	702	12	400	1082	694	374	374	96.144	93.5
1595	1	0	0	0	1	0	0	0	0	0	0	0	2		AB308367	Bacterium TG141 gene for 16S ribosomal RNA, partial sequence	2.41232e-177	630.662	698	12	400	495	883	373	373	95.8869	93.25
1596	0	0	0	0	0	0	0	0	0	0	0	2	2		NR_024781	Haliangium tepidum strain SMP-10 16S ribosomal RNA, partial sequence &gt;gi|15128562|dbj|AB062751.1| Haliangium tepidum gene for 16S rRNA	4.36544e-155	556.724	616	13	400	1114	727	356	356	91.7526	89
1597	0	0	0	0	0	0	0	0	0	0	0	2	2		JQ689198	Nordella oligomobilis strain C3RC2 16S ribosomal RNA gene, partial sequence	4.08501e-168	600.005	664	12	400	426	816	369	369	94.8586	92.25
1598	0	0	0	0	0	0	0	0	0	2	0	0	2		GU168002	Actinobacterium BGR 86 16S ribosomal RNA gene, partial sequence	2.94141e-157	563.937	624	12	400	1076	689	359	359	92.2879	89.75
1599	0	1	0	0	0	1	0	0	0	0	0	0	2		AY294215	Bdellovibrio sp. MPA 16S ribosomal RNA gene, partial sequence &gt;gi|332002276|gb|HQ440089.1| Uncultured bacterium clone OD-42 16S ribosomal RNA gene, partial sequence	5.3135e-173	616.235	682	12	400	434	822	370	370	95.1157	92.5
1600	0	0	0	0	0	0	0	1	0	0	1	0	2		AB257720	Panacagrimonas perspica gene for 16S rRNA, partial sequence	0	697.387	772	12	400	1082	694	388	388	99.7429	97
1601	0	0	0	0	0	1	0	0	0	1	0	0	2		unidentified
1602	0	0	0	0	0	0	0	0	0	2	0	0	2		JX316835	Myxococcus sp. S128 16S ribosomal RNA gene, partial sequence	1.09616e-162	581.971	644	8	400	405	798	366	366	93.1298	91.5
1603	0	0	0	0	0	0	0	0	0	0	0	2	2		KC921189	Bacterium WX65 16S ribosomal RNA gene, partial sequence	7.39894e-127	462.949	512	12	382	1057	686	332	332	89.4879	83
1604	0	0	0	0	0	0	2	0	0	0	0	0	2		KC934882	Arthrobacter oryzae strain M52 16S ribosomal RNA gene, partial sequence	2.11796e-146	527.87	584	12	400	1086	697	353	353	90.7455	88.25

## Sheet: Table S4- Fungi
Clust.No.	1	2	3	4	5	6	7	8	9	10	11	12			BLAST best hit
	CLA-chitin	CLA-albumin	CLA-clover	CLA-control	INT-celullose	INT-chitin	INT-albumin	INT-DNA	INT-phytate	INT-phosphate	INT-clover	INT-control			Accession	Description	E value	Max score	Total score	Query from	Query to	Hit from	Hit to	Identity	Positive	Similarity[%]	Coverage[%]
025	574	2343	282	295	1158	429	601	163	298	990	714	65	7912		FJ797470	Eocercomonas tribula strain IVY16A 5.8S ribosomal RNA gene, partial sequence; internal transcribed spacer 2, complete sequence; and 28S ribosomal RNA gene, partial sequence	0	652.302	722	11	400	453	63	380	380	97.4359	95
008	778	10	189	3331	3	997	2	0	1	2	229	930	6472		EU280089	Trichoderma rossicum strain DAOM 233977 18S ribosomal RNA gene, partial sequence; internal transcribed spacer 1, 5.8S ribosomal RNA gene, and internal transcribed spacer 2, complete sequence; and 28S ribosomal RNA gene, partial sequence	0	700.993	776	12	399	644	257	388	388	100	97
006	886	8	206	3037	1	966	0	0	2	7	222	902	6237		EU280089	Trichoderma rossicum strain DAOM 233977 18S ribosomal RNA gene, partial sequence; internal transcribed spacer 1, 5.8S ribosomal RNA gene, and internal transcribed spacer 2, complete sequence; and 28S ribosomal RNA gene, partial sequence	0	668.533	740	26	400	2	378	375	375	100	93.75
013	526	1818	241	226	745	311	390	137	208	723	537	32	5894		EF174385	Eocercomonas sp. 13VMSA 18S ribosomal RNA gene and internal transcribed spacer 1, partial sequence	2.4223e-082	315.072	348	17	373	3	367	304	304	85.1541	76
001	2	480	95	13	361	0	595	317	1388	1503	364	8	5126		JQ388271	Cladosporium sp. 2 DoF26 internal transcribed spacer 1, partial sequence; 5.8S ribosomal RNA gene and internal transcribed spacer 2, complete sequence; and 28S ribosomal RNA gene, partial sequence	0	697.387	772	8	400	530	139	391	391	99.4911	97.75
003	93	458	496	576	157	116	457	410	365	611	715	361	4815		JX243751	Fusarium sp. P. del b internal transcribed spacer 1, partial sequence; 5.8S ribosomal RNA gene and internal transcribed spacer 2, complete sequence; and 28S ribosomal RNA gene, partial sequence	0	691.977	766	11	400	520	133	388	388	99.4872	97
005	78	434	456	526	165	112	428	451	332	461	706	335	4484		GU566205	Uncultured soil fungus clone 53-37 18S ribosomal RNA gene, partial sequence; internal transcribed spacer 1, 5.8S ribosomal RNA gene, and internal transcribed spacer 2, complete sequence; and large subunit ribosomal RNA gene, partial sequence &gt;gi|291498393|gb|GU566205.1| Fusarium oxysporum strain BD 18S ribosomal RNA gene, partial sequence; internal transcribed spacer 1, 5.8S ribosomal RNA gene…	0	702.797	778	12	400	1	389	389	389	100	97.25
004	0	737	80	15	210	171	381	653	480	339	157	1069	4292		EU428770	Zygomycete sp. AM-2008a isolate 105 18S ribosomal RNA gene, partial sequence; internal transcribed spacer 1, 5.8S ribosomal RNA gene, and internal transcribed spacer 2, complete sequence; and 28S ribosomal RNA gene, partial sequence	0	702.797	778	12	400	1667	2055	389	389	100	97.25
002	0	55	85	0	239	171	395	624	564	371	176	1367	4047		GQ922556	Mortierella alpina isolate d27 18S ribosomal RNA gene, partial sequence; internal transcribed spacer 1, 5.8S ribosomal RNA gene, and internal transcribed spacer 2, complete sequence; and 28S ribosomal RNA gene, partial sequence	0	691.977	766	12	400	664	275	388	388	99.7429	97
012	2	387	77	8	269	4	133	237	212	1601	317	2	3249		KF212251	Fungal sp. APA-2013 clone LJ153PsBC10w 18S ribosomal RNA gene, partial sequence; internal transcribed spacer 1, 5.8S ribosomal RNA gene, and internal transcribed spacer 2, complete sequence; and 28S ribosomal RNA gene, partial sequence	0	704.6	780	11	400	1	390	390	390	100	97.5
041	780	59	7	20	5	1046	4	19	4	46	26	15	2031		KC311519	Sarocladium strictum isolate SC1107_03 18S ribosomal RNA gene, partial sequence; internal transcribed spacer 1, 5.8S ribosomal RNA gene, and internal transcribed spacer 2, complete sequence; and 28S ribosomal RNA gene, partial sequence	0	704.6	780	11	400	596	207	390	390	100	97.5
050	0	0	827	6	0	0	1	1	6	9	1138	5	1993		GU566278	Doratomyces microsporus strain H1 18S ribosomal RNA gene, partial sequence; internal transcribed spacer 1, 5.8S ribosomal RNA gene, and internal transcribed spacer 2, complete sequence; and 28S ribosomal RNA gene, partial sequence	0	697.387	772	12	401	1	391	390	390	100	97.2569
085	693	53	13	16	3	1079	5	15	21	41	14	14	1967		KF212308	Fungal sp. APA-2013 clone LJ98MstSS10w 18S ribosomal RNA gene, partial sequence; internal transcribed spacer 1 and 5.8S ribosomal RNA gene, complete sequence; and internal transcribed spacer 2, partial sequence	0	697.387	772	15	400	5	390	386	386	100	96.5
032	0	2	710	3	0	1	3	4	7	15	1135	2	1882		FJ914703	Trichurus spiralis strain HSAUP074024 18S ribosomal RNA gene, partial sequence; internal transcribed spacer 1, 5.8S ribosomal RNA gene, and internal transcribed spacer 2, complete sequence; and 28S ribosomal RNA gene, partial sequence	0	702.797	778	12	400	608	220	389	389	100	97.25
017	36	456	34	21	154	28	345	72	208	292	6	169	1821		JX241644	Lecanicillium aphanocladii strain GL0836 18S ribosomal RNA gene, partial sequence; internal transcribed spacer 1, 5.8S ribosomal RNA gene, and internal transcribed spacer 2, complete sequence; and 28S ribosomal RNA gene, partial sequence	0	695.583	770	11	400	572	184	389	389	99.7436	97.25
044	0	0	0	0	0	0	414	17	1335	1	0	0	1767		KF212251	Fungal sp. APA-2013 clone LJ153PsBC10w 18S ribosomal RNA gene, partial sequence; internal transcribed spacer 1, 5.8S ribosomal RNA gene, and internal transcribed spacer 2, complete sequence; and 28S ribosomal RNA gene, partial sequence	0	704.6	780	11	400	1	390	390	390	100	97.5
015	45	470	32	30	150	31	301	65	180	190	11	171	1676		AB083034	Lecanicillium psalliotae gene for 18S rRNA, ITS1, 5.8S rRNA, ITS2, 28S rRNA, partial and complete sequence	0	697.387	772	12	400	1676	2064	388	388	99.7429	97
047	0	0	0	0	951	239	0	0	7	0	11	64	1272		JQ272375	Thelephoraceae sp. RB-2011 voucher LF2GB1E1 internal transcribed spacer 1, 5.8S ribosomal RNA gene, and internal transcribed spacer 2-like gene, partial sequence; mitochondrial	6.51718e-020	107.685	118	6	74	714	646	65	65	94.2029	16.25
064	0	160	137	0	62	0	83	374	162	132	137	0	1247		HE972037	Gibellulopsis nigrescens 18S rRNA gene (partial), ITS1, 5.8S rRNA gene, ITS2 and 28S rRNA gene (partial), strain Vni1	0	704.6	780	11	400	695	306	390	390	100	97.5
024	53	42	4	461	1	13	30	9	29	23	5	503	1173		AF216762	Spizellomyces plurigibbosus isolate JL210 5.8S ribosomal RNA gene, partial sequence; internal transcribed spacer 2, complete sequence; and 28S ribosomal RNA gene, partial sequence	0	695.583	770	11	400	402	14	389	389	99.7436	97.25
007	0	0	0	0	21	64	154	131	367	327	43	45	1152		JN417518	Rhizophagus irregularis clone 2.4 18S ribosomal RNA gene, partial sequence; internal transcribed spacer 1, 5.8S ribosomal RNA gene, and internal transcribed spacer 2, complete sequence; and 28S ribosomal RNA gene, partial sequence	0	704.6	780	11	400	816	427	390	390	100	97.5
029	1	853	22	14	22	7	20	10	13	30	16	17	1025		KC007188	Mortierella sp. BESC803e internal transcribed spacer 1, partial sequence; 5.8S ribosomal RNA gene and internal transcribed spacer 2, complete sequence; and 28S ribosomal RNA gene, partial sequence	0	684.763	758	11	401	660	268	388	388	99.2327	96.7581
103	0	0	0	0	716	250	0	0	6	0	6	46	1024		JQ796369	Fungal sp. KSL3 18S ribosomal RNA gene, partial sequence; internal transcribed spacer 1, 5.8S ribosomal RNA gene, and internal transcribed spacer 2, complete sequence; and 26S ribosomal RNA gene, partial sequence	1.99186e-045	192.443	212	213	379	1752	1919	144	144	86.2275	36
045	47	36	5	375	5	13	19	10	20	15	4	408	957		AF185692	Glomus sp. NB101 clone 36 18S ribosomal RNA gene, partial sequence; internal transcribed spacer 1, 5.8S ribosomal RNA gene, and internal transcribed spacer 2, complete sequence; and 26S ribosomal RNA gene, partial sequence	0	677.55	750	26	400	6	380	375	375	100	93.75
010	91	25	78	319	7	120	4	2	4	18	65	181	914		FJ914697	Scytalidium lignicola strain HSAUP063138 18S ribosomal RNA gene, partial sequence; internal transcribed spacer 1, 5.8S ribosomal RNA gene, and internal transcribed spacer 2, complete sequence; and 28S ribosomal RNA gene, partial sequence	0	702.797	778	12	400	541	153	389	389	100	97.25
026	0	128	95	0	47	0	48	275	117	84	116	1	911		HE972037	Gibellulopsis nigrescens 18S rRNA gene (partial), ITS1, 5.8S rRNA gene, ITS2 and 28S rRNA gene (partial), strain Vni1	0	697.387	772	12	400	98	486	388	388	99.7429	97
020	0	0	0	0	22	8	149	130	381	165	4	23	882		HE817882	Rhizophagus irregularis genomic DNA containing 18S rRNA gene, ITS1, 5.8S rRNA gene, ITS2 and 28S rRNA gene, strain DAOM197198, clone pHS052-37	0	702.797	778	12	400	224	612	389	389	100	97.25
037	119	0	70	314	0	115	0	0	0	0	56	197	871		JF330181	Fungal sp. Re-H8 18S ribosomal RNA gene, partial sequence; internal transcribed spacer 1, 5.8S ribosomal RNA gene, and internal transcribed spacer 2, complete sequence; and 28S ribosomal RNA gene, partial sequence	0	695.583	770	11	400	1	390	388	388	99.4872	97
016	458	100	0	282	0	0	0	0	0	0	0	0	840		AF087109	Boldia erythrosiphon internal transcribed spacer 1, partial sequence; 5.8S ribosomal RNA gene, complete sequence; and internal transcribed spacer 2, partial sequence	1.02807e-061	246.544	272	26	399	22	357	284	284	75.9358	71.1779
014	340	81	1	259	0	0	0	0	0	0	0	0	681		AY161297	Cystidicola stigmatura putative 18S ribosomal RNA gene, partial sequence; internal transcribed spacer 1, putative 5.8S ribosomal RNA gene and internal transcribed spacer 2, complete sequence; and putative 28S ribosomal RNA gene, partial sequence	1.33961e-028	136.539	150	230	394	954	789	134	134	81.2121	33.584
011	10	70	5	83	13	8	17	165	53	82	5	36	547		FJ379809	Penicillium sp. FF18 18S ribosomal RNA gene, partial sequence; internal transcribed spacer 1, 5.8S ribosomal RNA gene, and internal transcribed spacer 2, complete sequence; and 28S ribosomal RNA gene, partial sequence	0	681.156	754	8	396	577	191	386	386	99.2288	96.5
043	16	67	1	75	9	10	17	178	48	65	0	35	521		EF211128	Penicillium sp. IFB-E022 18S ribosomal RNA gene, partial sequence; internal transcribed spacer 1, 5.8S ribosomal RNA gene, and internal transcribed spacer 2, complete sequence; and 28S ribosomal RNA gene, partial sequence	4.37189e-117	430.488	476	12	400	2027	2419	337	337	86.6324	84.25
027	0	162	25	0	15	0	56	15	57	72	52	0	454		AB587027	Fusarium sporotrichioides genes for 18S rRNA, ITS1, 5.8S rRNA, ITS2, 28S rRNA, partial and complete sequence, strain: MAFF 236639	0	695.583	770	11	400	492	104	389	389	99.7436	97.25
031	20	36	17	53	6	36	18	8	18	64	70	60	406		KC894839	Fusarium sp. MPG-5 18S ribosomal RNA gene, partial sequence; internal transcribed spacer 1 and 5.8S ribosomal RNA gene, complete sequence; and internal transcribed spacer 2, partial sequence	0	704.6	780	11	400	1	390	390	390	100	97.5
009	35	337	7	24	0	0	0	0	0	0	0	0	403		AY112932	Salal associated fungal clone UBCtra1011_6 5.8S ribosomal RNA gene, partial sequence; internal transcribed spacer 2, complete sequence; and 28S ribosomal RNA gene, partial sequence	2.79395e-018	102.275	112	330	403	95	22	67	67	90.5405	16.6253
022	17	38	24	59	3	21	10	3	21	58	57	53	364		KC311496	Fusarium tricinctum isolate L12 18S ribosomal RNA gene, partial sequence; internal transcribed spacer 1, 5.8S ribosomal RNA gene, and internal transcribed spacer 2, complete sequence; and 28S ribosomal RNA gene, partial sequence	0	699.19	774	11	400	526	137	389	389	99.7436	97.25
059	0	108	19	0	20	0	35	13	45	60	6	1	307		HQ631036	Fusarium sp. 4 TMS-2011 voucher SC13-4-5 18S ribosomal RNA gene, partial sequence; internal transcribed spacer 1, 5.8S ribosomal RNA gene, and internal transcribed spacer 2, complete sequence; and 28S ribosomal RNA gene, partial sequence	0	704.6	780	11	400	1	390	390	390	100	97.5
021	0	0	0	0	0	33	11	5	2	160	27	9	247		HE817882	Rhizophagus irregularis genomic DNA containing 18S rRNA gene, ITS1, 5.8S rRNA gene, ITS2 and 28S rRNA gene, strain DAOM197198, clone pHS052-37	0	702.797	778	12	400	224	612	389	389	100	97.25
034	1	36	1	32	11	7	11	7	49	61	3	18	237		JX869560	Eurotium cristatum isolate SAB-A2-T internal transcribed spacer 1, partial sequence; 5.8S ribosomal RNA gene and internal transcribed spacer 2, complete sequence; and 28S ribosomal RNA gene, partial sequence	0	704.6	780	11	400	507	118	390	390	100	97.5
086	0	0	236	0	0	0	0	0	0	0	0	0	236		KC790498	Chaetomium sp. 6-14p internal transcribed spacer 1, partial sequence; 5.8S ribosomal RNA gene and internal transcribed spacer 2, complete sequence; and 28S ribosomal RNA gene, partial sequence	0	704.6	780	11	400	516	127	390	390	100	97.5
051	11	49	0	26	9	7	11	7	51	32	2	13	218		HQ728257	Eurotium amstelodami isolate JH03 18S ribosomal RNA gene, partial sequence; internal transcribed spacer 1, 5.8S ribosomal RNA gene, and internal transcribed spacer 2, complete sequence; and 28S ribosomal RNA gene, partial sequence	0	697.387	772	11	400	1	391	390	390	100	97.5
023	29	171	2	10	0	0	0	0	0	0	0	0	212		EF432821	Chytridiales sp. AF017 18S ribosomal RNA gene, partial sequence; internal transcribed spacer 1, 5.8S ribosomal RNA gene, and internal transcribed spacer 2, complete sequence; and 28S ribosomal RNA gene, partial sequence	6.07646e-052	214.084	236	237	399	2074	2235	146	146	89.5706	36.5915
150	0	0	211	0	0	0	0	0	0	0	0	0	211		JX501300	Humicola grisea strain MA28 18S ribosomal RNA gene, partial sequence; internal transcribed spacer 1 and 5.8S ribosomal RNA gene, complete sequence; and internal transcribed spacer 2, partial sequence	0	697.387	772	12	400	1	389	388	388	99.7429	97
028	0	11	10	51	16	0	49	12	1	33	15	1	199		FJ025170	Mortierellales sp. QLF84 18S ribosomal RNA gene, partial sequence; internal transcribed spacer 1, 5.8S ribosomal RNA gene, and internal transcribed spacer 2, complete sequence; and 28S ribosomal RNA gene, partial sequence	0	706.404	782	11	401	642	252	391	391	100	97.5062
056	0	0	0	0	3	3	16	18	77	65	8	4	194		HE817884	Rhizophagus irregularis genomic DNA containing 18S rRNA gene, ITS1, 5.8S rRNA gene, ITS2 and 28S rRNA gene, strain DAOM197198, clone pHS052-44	0	702.797	778	12	400	224	612	389	389	100	97.25
039	0	0	0	0	6	7	27	15	74	42	4	12	187		HE817883	Rhizophagus irregularis genomic DNA containing 18S rRNA gene, ITS1, 5.8S rRNA gene, ITS2 and 28S rRNA gene, strain DAOM197198, clone pHS052-42	0	697.387	772	11	400	822	432	390	390	100	97.5
052	0	28	9	45	6	0	54	6	5	19	15	0	187		KF212224	Fungal sp. APA-2013 clone LJ147PsBc10w 18S ribosomal RNA gene, partial sequence; internal transcribed spacer 1 and 5.8S ribosomal RNA gene, complete sequence; and internal transcribed spacer 2, partial sequence	0	704.6	780	11	400	1	390	390	390	100	97.5
019	4	17	0	5	73	39	4	7	7	5	10	1	172		AY112932	Salal associated fungal clone UBCtra1011_6 5.8S ribosomal RNA gene, partial sequence; internal transcribed spacer 2, complete sequence; and 28S ribosomal RNA gene, partial sequence	7.98306e-019	104.078	114	11	70	474	415	59	59	98.3333	14.6766
040	0	0	32	2	0	0	0	0	0	0	136	0	170		EF192179	Thielavia hyalocarpa isolate TH1 internal transcribed spacer 1, partial sequence; 5.8S ribosomal RNA gene and internal transcribed spacer 2, complete sequence; and 28S ribosomal RNA gene, partial sequence	0	697.387	772	11	401	490	101	390	390	99.7442	97.2569
065	23	0	4	59	0	25	0	1	1	3	1	48	165		JN624902	Penicillium sp. Ks/9/3 internal transcribed spacer 1, partial sequence; 5.8S ribosomal RNA gene and internal transcribed spacer 2, complete sequence; and 28S ribosomal RNA gene, partial sequence	0	693.78	768	10	400	536	148	389	389	99.4885	97.25
232	1	0	31	0	0	0	0	0	0	0	128	0	160		EU620166	Thielavia sp. B27 small subunit ribosomal RNA gene, partial sequence; internal transcribed spacer 1, 5.8S ribosomal RNA gene, and internal transcribed spacer 2, complete sequence; and large subunit ribosomal RNA gene, partial sequence	0	697.387	772	12	400	294	682	388	388	99.7429	97
058	19	1	0	45	0	11	1	0	3	5	2	42	129		HQ631042	Penicillium sp. 4 TMS-2011 voucher BGd1p19-3 18S ribosomal RNA gene, partial sequence; internal transcribed spacer 1, 5.8S ribosomal RNA gene, and internal transcribed spacer 2, complete sequence; and 28S ribosomal RNA gene, partial sequence	0	704.6	780	11	400	1	390	390	390	100	97.5
018	1	19	2	4	38	35	3	3	4	6	8	2	125		JX507298	Amoeboaphelidium protococcarum 18S ribosomal RNA gene, internal transcribed spacer 1, 5.8S ribosomal RNA gene, internal transcribed spacer 2, 28S ribosomal RNA gene, intergenic spacer 1, and 5S rRNA ribosomal RNA gene, complete sequence; and intergenic spacer 2, partial sequence	8.50032e-025	123.915	136	12	79	1823	1890	68	68	100	16.9576
115	0	0	0	0	0	0	0	0	0	118	0	0	118		JX978233	Fungal sp. NLEndoHerit_004_2008N3-02-2E internal transcribed spacer 1, partial sequence; 5.8S ribosomal RNA gene, complete sequence; and internal transcribed spacer 2, partial sequence	0	704.6	780	11	400	1	390	390	390	100	97.5
238	0	0	0	0	0	0	0	0	0	108	0	0	108		JX462673	Aureobasidium pullulans isolate NRRL 58012 18S ribosomal RNA gene, partial sequence; internal transcribed spacer 1, 5.8S ribosomal RNA gene, and internal transcribed spacer 2, complete sequence; and 28S ribosomal RNA gene, partial sequence	0	695.583	770	7	400	567	176	391	391	99.2386	97.75
107	0	40	15	0	3	0	9	12	21	6	0	0	106		KF212241	Fungal sp. APA-2013 clone LJ48MstMg10w 18S ribosomal RNA gene, partial sequence; internal transcribed spacer 1, 5.8S ribosomal RNA gene, and internal transcribed spacer 2, complete sequence; and 28S ribosomal RNA gene, partial sequence	0	702.797	778	12	400	1	389	389	389	100	97.25
689	7	13	1	23	3	1	6	5	14	11	2	8	94		KC576745	Trichoderma harzianum strain CEN855 internal transcribed spacer 1, partial sequence; 5.8S ribosomal RNA gene, complete sequence; and internal transcribed spacer 2, partial sequence	0	706.404	782	10	400	609	219	391	391	100	97.75
030	14	65	2	12	0	0	0	0	0	0	0	0	93		EF432821	Chytridiales sp. AF017 18S ribosomal RNA gene, partial sequence; internal transcribed spacer 1, 5.8S ribosomal RNA gene, and internal transcribed spacer 2, complete sequence; and 28S ribosomal RNA gene, partial sequence	5.01527e-053	217.691	240	235	399	2074	2237	148	148	89.697	36.9077
035	0	0	0	0	2	3	8	16	24	28	6	6	93		AF394760	Glomus intraradices clone JJ11 18S ribosomal RNA gene, partial sequence; internal transcribed spacer 1, 5.8S ribosomal RNA gene and internal transcribed spacer 2, complete sequence; and 25S ribosomal RNA gene, partial sequence	0	695.583	770	12	400	566	177	389	389	100	97.25
084	8	1	1	33	2	7	1	0	0	10	0	30	93		JX173866	Trichoderma atroviride isolate SZMC 20781 internal transcribed spacer 1, partial sequence; 5.8S ribosomal RNA gene and internal transcribed spacer 2, complete sequence; and 28S ribosomal RNA gene, partial sequence	0	704.6	780	11	400	555	166	390	390	100	97.5
164	0	0	0	0	17	6	24	7	10	18	4	6	92		AJ557008	Glomus intraradices 18S rRNA gene (partial),ITS1, 5.8S rRNA gene, ITS2 and 25S rRNA gene (partial), isolate D2	0	681.156	754	13	400	558	171	386	386	99.4845	96.5
101	12	0	2	31	1	13	1	0	0	4	2	24	90		JX421707	Trichoderma atroviride strain ASR_H26_6A 18S ribosomal RNA gene, partial sequence; internal transcribed spacer 1 and 5.8S ribosomal RNA gene, complete sequence; and internal transcribed spacer 2, partial sequence	0	704.6	780	11	400	1	390	390	390	100	97.5
104	6	0	14	10	0	6	0	0	0	0	34	19	89		GQ924905	Fusarium proliferatum strain CMU16 18S ribosomal RNA gene, partial sequence; internal transcribed spacer 1, 5.8S ribosomal RNA gene, and internal transcribed spacer 2, complete sequence; and 28S ribosomal RNA gene, partial sequence	0	706.404	782	10	400	525	135	391	391	100	97.75
235	1	71	0	0	0	0	10	2	0	4	0	0	88		FJ210505	Alternaria sp. JJP-2009a isolate 56629-6-90-E internal transcribed spacer 1, partial sequence; 5.8S ribosomal RNA gene, complete sequence; and internal transcribed spacer 2, partial sequence	0	704.6	780	11	400	1	390	390	390	100	97.5
236	4	6	1	15	1	3	5	6	22	8	1	16	88		FJ612897	Fungal sp. ARIZ B031 18S ribosomal RNA gene, partial sequence; internal transcribed spacer 1, 5.8S ribosomal RNA gene, and internal transcribed spacer 2, complete sequence; and 28S ribosomal RNA gene, partial sequence	0	704.6	780	11	400	1	390	390	390	100	97.5
061	1	67	0	0	3	0	8	2	0	6	0	0	87		KF193460	Alternaria sp. AKOLA-1 18S ribosomal RNA gene, partial sequence; internal transcribed spacer 1, 5.8S ribosomal RNA gene, and internal transcribed spacer 2, complete sequence; and 28S ribosomal RNA gene, partial sequence	0	708.207	784	9	400	536	145	392	392	100	98
033	0	4	0	3	3	0	10	0	19	34	2	4	79		GU373504	Morchella esculenta voucher H:6002673 18S ribosomal RNA gene, internal transcribed spacer 1, 5.8S ribosomal RNA gene, internal transcribed spacer 2, and 28S ribosomal RNA gene, region	0	702.797	778	12	400	726	338	389	389	100	97.25
053	13	28	1	5	0	3	0	3	5	2	11	3	74		AY112932	Salal associated fungal clone UBCtra1011_6 5.8S ribosomal RNA gene, partial sequence; internal transcribed spacer 2, complete sequence; and 28S ribosomal RNA gene, partial sequence	7.9178e-019	104.078	114	11	70	474	415	59	59	98.3333	14.787
116	2	2	1	1	4	0	5	1	18	31	0	3	68		JQ691465	Morchella vulgaris isolate HAI-C-1058 18S ribosomal RNA gene, partial sequence; internal transcribed spacer 1, 5.8S ribosomal RNA gene, and internal transcribed spacer 2, complete sequence; and 28S ribosomal RNA gene, partial sequence	0	661.319	732	28	400	1	375	373	373	100	93.25
049	2	21	0	6	4	1	1	6	10	7	2	5	65		KF212289	Fungal sp. APA-2013 clone LJ83MstMg10w 18S ribosomal RNA gene, partial sequence; internal transcribed spacer 1, 5.8S ribosomal RNA gene, and internal transcribed spacer 2, complete sequence; and 28S ribosomal RNA gene, partial sequence	0	702.797	778	12	400	1	389	389	389	100	97.25
093	3	29	0	5	3	0	4	1	8	6	1	3	63		KF212290	Geomyces sp. APA-2013 clone LJ82MstMg10w 18S ribosomal RNA gene, partial sequence; internal transcribed spacer 1, 5.8S ribosomal RNA gene, and internal transcribed spacer 2, complete sequence; and 28S ribosomal RNA gene, partial sequence	0	690.173	764	11	400	606	217	389	389	99.7436	97.25
231	0	15	4	0	3	0	5	4	5	13	7	0	56		AY749434	Cryptococcus sp. YKS 2004 18S ribosomal RNA gene, partial sequence; internal transcribed spacer 1, 5.8S ribosomal RNA gene, and internal transcribed spacer 2, complete sequence; and 28S ribosomal RNA gene, partial sequence	0	702.797	778	12	400	588	200	389	389	100	97.25
089	0	12	4	0	1	0	8	2	18	3	5	0	53		AY749434	Cryptococcus sp. YKS 2004 18S ribosomal RNA gene, partial sequence; internal transcribed spacer 1, 5.8S ribosomal RNA gene, and internal transcribed spacer 2, complete sequence; and 28S ribosomal RNA gene, partial sequence	0	677.55	750	26	400	1	375	375	375	100	93.75
125	0	0	0	0	0	45	0	0	0	0	0	4	49		JN943801	Mortierella hyalina strain CBS 306.52 internal transcribed spacer 1, partial sequence; 5.8S ribosomal RNA gene, complete sequence; and internal transcribed spacer 2, partial sequence	1.24925e-174	621.645	688	49	400	120	474	352	352	100	88
095	0	17	3	5	3	2	4	0	4	7	0	1	46		KF293988	Phoma medicaginis strain 7_ITS4_E05_17Q 18S ribosomal RNA gene, partial sequence; internal transcribed spacer 1 and 5.8S ribosomal RNA gene, complete sequence; and internal transcribed spacer 2, partial sequence	0	704.6	780	11	400	4	393	390	390	100	97.5
100	1	12	4	2	1	0	0	3	13	4	6	0	46		KC603768	Chaetomium globosum strain SP9 18S ribosomal RNA gene, partial sequence; internal transcribed spacer 1, 5.8S ribosomal RNA gene, and internal transcribed spacer 2, complete sequence; and 28S ribosomal RNA gene, partial sequence	0	704.6	780	11	400	523	134	390	390	100	97.5
057	0	0	0	0	3	0	1	32	6	3	0	0	45		GU565180	Psilocybe arcana voucher PRM 895093 18S small subunit ribosomal RNA gene, partial sequence; internal transcribed spacer 1, 5.8S ribosomal RNA gene, and internal transcribed spacer 2, complete sequence; and 28S large subunit ribosomal RNA gene, partial sequence	1.73649e-166	594.595	658	11	400	667	273	371	371	95.1282	92.75
227	0	0	0	0	0	41	0	0	0	0	0	1	42		EU688966	Mortierella indohii strain Mort-300 28S ribosomal RNA gene, partial sequence	0	688.37	762	11	391	381	1	381	381	100	95.25
077	10	0	1	15	0	0	0	0	0	2	0	11	39		HQ631021	Aspergillus sp. TMS-2011 voucher BGd1p19-4 18S ribosomal RNA gene, partial sequence; internal transcribed spacer 1, 5.8S ribosomal RNA gene, and internal transcribed spacer 2, complete sequence; and 28S ribosomal RNA gene, partial sequence	0	704.6	780	11	400	1	390	390	390	100	97.5
042	9	7	0	1	6	8	2	0	2	0	2	1	38		AY112932	Salal associated fungal clone UBCtra1011_6 5.8S ribosomal RNA gene, partial sequence; internal transcribed spacer 2, complete sequence; and 28S ribosomal RNA gene, partial sequence	7.93956e-019	104.078	114	11	70	474	415	59	59	98.3333	14.75
117	0	0	0	0	0	0	0	0	0	0	37	0	37		AJ301993	Myrothecium roridum 18S rRNA gene, 5.8S rRNA gene, 28S rRNA gene (partial), internal transcribed spacer 1 (ITS1) and internal transcribed spacer 2 (ITS2), strain BBA 62764	0	697.387	772	12	400	1710	2098	388	388	99.7429	97
054	0	0	0	0	0	2	6	4	11	7	2	3	35		JF820521	Glomus irregulare isolate DAOM 197198 clone 6.2 18S ribosomal RNA gene, partial sequence; internal transcribed spacer 1, 5.8S ribosomal RNA gene, and internal transcribed spacer 2, complete sequence; and 28S ribosomal RNA gene, partial sequence	0	670.336	742	6	401	383	780	388	388	97.9798	96.7581
122	6	1	0	15	0	2	0	0	0	4	0	5	33		JQ356539	Aspergillus fumigatus isolate E1 18S ribosomal RNA gene, partial sequence; internal transcribed spacer 1, 5.8S ribosomal RNA gene, and internal transcribed spacer 2, complete sequence; and 28S ribosomal RNA gene, partial sequence	0	693.78	768	9	401	572	182	391	391	99.4911	97.5062
036	8	24	0	0	0	0	0	0	0	0	0	0	32		KF212220	Fungal sp. APA-2013 clone LJ206PsTC10w 18S ribosomal RNA gene, partial sequence; internal transcribed spacer 1 and 5.8S ribosomal RNA gene, complete sequence; and internal transcribed spacer 2, partial sequence	2.26449e-057	232.118	256	21	397	3	370	290	290	76.9231	72.6817
376	0	2	0	13	1	2	1	6	2	2	3	0	32		GQ479257	Melampsora epitea voucher 1218MEE-SXR-NU.1 18S ribosomal RNA gene, partial sequence; internal transcribed spacer 1, 5.8S ribosomal RNA gene, and internal transcribed spacer 2, complete sequence; and 28S ribosomal RNA gene, partial sequence	1.34329e-028	136.539	150	9	83	1	75	75	75	100	18.75
108	0	0	0	0	0	0	0	23	2	6	0	0	31		AY818348	Agrocybe praecox isolate AFTOL-ID 728 18S ribosomal RNA gene, partial sequence; internal transcribed spacer 1, 5.8S ribosomal RNA gene, and internal transcribed spacer 2, complete sequence; and 25S ribosomal RNA gene, partial sequence	1.02726e-137	499.016	552	17	400	1	384	355	355	92.4479	88.75
698	0	4	2	4	9	3	0	3	2	0	3	1	31		FJ797467	Eocercomonas ramosa strain C-80 5.8S ribosomal RNA gene, partial sequence; internal transcribed spacer 2, complete sequence; and 28S ribosomal RNA gene, partial sequence	1.86261e-020	109.488	120	11	73	359	297	62	62	98.4127	15.5388
119	4	0	3	13	0	1	0	0	0	0	0	8	29		JQ781748	Penicillium brasilianum isolate A28C 18S ribosomal RNA gene, partial sequence; internal transcribed spacer 1, 5.8S ribosomal RNA gene, and internal transcribed spacer 2, complete sequence; and 28S ribosomal RNA gene, partial sequence	0	691.977	766	18	400	1	383	383	383	100	95.75
123	0	0	0	0	0	0	0	0	0	0	29	0	29		FJ914699	Myrothecium roridum strain HSAUP063205 18S ribosomal RNA gene, partial sequence; internal transcribed spacer 1, 5.8S ribosomal RNA gene, and internal transcribed spacer 2, complete sequence; and 28S ribosomal RNA gene, partial sequence	0	702.797	778	12	400	598	210	389	389	100	97.25
082	0	1	0	0	3	0	1	21	1	1	0	0	28		NR_077204	Rhizomucor variabilis var. regularior ex-type CBS 384.95 18S ribosomal RNA gene, partial sequence; internal transcribed spacer 1, 5.8S ribosomal RNA gene, and internal transcribed spacer 2, complete sequence; and 28S ribosomal RNA gene, partial sequence &gt;gi|304367891|gb|HM623316.1| Rhizomucor variabilis var. regularior strain CBS 384.95 18S ribosomal RNA gene, partial sequence; internal transc…	0	682.96	756	15	400	4	389	385	385	99.7409	96.25
105	0	3	2	1	2	1	0	0	7	4	7	1	28		EU301640	Chaetomium globosum isolate 9 18S ribosomal RNA gene, partial sequence; internal transcribed spacer 1, 5.8S ribosomal RNA gene, and internal transcribed spacer 2, complete sequence; and 28S ribosomal RNA gene, partial sequence	0	697.387	772	12	400	5	393	388	388	99.7429	97
046	0	2	1	3	9	0	1	0	5	1	2	1	25		GQ479260	Melampsora epitea voucher 1223MEE-SXO-NU.1 18S ribosomal RNA gene, partial sequence; internal transcribed spacer 1, 5.8S ribosomal RNA gene, and internal transcribed spacer 2, complete sequence; and 28S ribosomal RNA gene, partial sequence	1.63646e-027	132.932	146	11	83	3	75	73	73	100	18.25
110	0	22	0	0	0	0	0	0	0	0	0	0	22		HQ176331	Allas aff. diplophysa 5.8S ribosomal RNA gene, partial sequence; internal transcribed spacer 2, complete sequence; and 28S ribosomal RNA gene, partial sequence	4.39248e-022	114.899	126	238	400	178	2	135	135	82.8221	33.75
113	0	21	0	0	0	1	0	0	0	0	0	0	22		EF174385	Eocercomonas sp. 13VMSA 18S ribosomal RNA gene and internal transcribed spacer 1, partial sequence	1.43424e-034	156.376	172	17	117	3	102	96	96	95.0495	24
154	0	2	0	6	1	0	2	1	2	0	0	8	22		AB292710	Erysiphe alphitoides genes for ITS1, 5.8S rRNA, ITS2, 28S rRNA, partial and complete sequence, isolate: MUMH 773	0	704.6	780	11	400	615	226	390	390	100	97.5
048	0	4	2	0	13	0	1	0	1	0	0	0	21		GQ479257	Melampsora epitea voucher 1218MEE-SXR-NU.1 18S ribosomal RNA gene, partial sequence; internal transcribed spacer 1, 5.8S ribosomal RNA gene, and internal transcribed spacer 2, complete sequence; and 28S ribosomal RNA gene, partial sequence	4.71424e-028	134.736	148	10	83	2	75	74	74	100	18.408
080	0	4	1	0	3	1	0	0	9	0	1	0	19		FJ797467	Eocercomonas ramosa strain C-80 5.8S ribosomal RNA gene, partial sequence; internal transcribed spacer 2, complete sequence; and 28S ribosomal RNA gene, partial sequence	1.8672e-020	109.488	120	11	73	359	297	62	62	98.4127	15.5
149	0	4	0	5	0	0	5	1	1	0	0	3	19		HQ012432	Erysiphe sp. ZhouKou01 18S ribosomal RNA gene, partial sequence; internal transcribed spacer 1, 5.8S ribosomal RNA gene, and internal transcribed spacer 2, complete sequence; and 28S ribosomal RNA gene, partial sequence	0	695.583	770	11	400	1	389	389	389	99.7436	97.25
090	0	0	0	0	0	0	4	2	4	2	0	6	18		AJ557009	Glomus intraradices 18S rRNA gene (partial),ITS1, 5.8S rRNA gene, ITS2 and 25S rRNA gene (partial), isolate B3	0	691.977	766	13	400	541	152	388	388	100	97
120	3	11	0	4	0	0	0	0	0	0	0	0	18		JQ796369	Fungal sp. KSL3 18S ribosomal RNA gene, partial sequence; internal transcribed spacer 1, 5.8S ribosomal RNA gene, and internal transcribed spacer 2, complete sequence; and 26S ribosomal RNA gene, partial sequence	3.60238e-042	181.623	200	252	379	1796	1923	117	117	91.4062	29.25
142	0	1	0	0	0	0	0	11	3	3	0	0	18		GU966516	Mucor circinelloides strain JGS03 18S ribosomal RNA gene, partial sequence; internal transcribed spacer 1, 5.8S ribosomal RNA gene, and internal transcribed spacer 2, complete sequence; and 28S ribosomal RNA gene, partial sequence	0	704.6	780	12	401	639	250	390	390	100	97.2569
162	0	0	0	0	0	18	0	0	0	0	0	0	18		FJ797441	Cercomonas deformans strain 20-8D 5.8S ribosomal RNA gene, partial sequence; internal transcribed spacer 2, complete sequence; and 28S ribosomal RNA gene, partial sequence	1.43447e-148	535.083	592	11	402	414	28	363	363	92.602	90.2985
145	4	12	0	1	0	0	0	0	0	0	0	0	17		AY112932	Salal associated fungal clone UBCtra1011_6 5.8S ribosomal RNA gene, partial sequence; internal transcribed spacer 2, complete sequence; and 28S ribosomal RNA gene, partial sequence	6.51718e-020	107.685	118	324	400	95	19	70	70	90.9091	17.5
398	0	0	0	11	0	1	0	0	0	0	2	3	17		HM469396	Penicillium brasilianum strain KUC1433 18S ribosomal RNA gene, partial sequence; internal transcribed spacer 1, 5.8S ribosomal RNA gene, and internal transcribed spacer 2, complete sequence; and 28S ribosomal RNA gene, partial sequence	0	706.404	782	11	401	591	201	391	391	100	97.5062
072	0	0	0	0	0	0	0	0	0	0	0	16	16		JN417513	Rhizophagus irregularis clone 1.8 18S ribosomal RNA gene, partial sequence; internal transcribed spacer 1, 5.8S ribosomal RNA gene, and internal transcribed spacer 2, complete sequence; and 28S ribosomal RNA gene, partial sequence	0	668.533	740	12	400	224	610	383	383	98.4576	95.75
076	0	15	1	0	0	0	0	0	0	0	0	0	16		EF432821	Chytridiales sp. AF017 18S ribosomal RNA gene, partial sequence; internal transcribed spacer 1, 5.8S ribosomal RNA gene, and internal transcribed spacer 2, complete sequence; and 28S ribosomal RNA gene, partial sequence	6.09315e-052	214.084	236	238	400	2074	2235	146	146	89.5706	36.5
207	0	2	0	1	8	2	1	0	0	1	1	0	16		FJ797467	Eocercomonas ramosa strain C-80 5.8S ribosomal RNA gene, partial sequence; internal transcribed spacer 2, complete sequence; and 28S ribosomal RNA gene, partial sequence	1.86773e-020	109.488	120	11	73	359	297	62	62	98.4127	15.5
055	0	6	0	1	2	0	2	0	3	1	0	0	15		HQ176332	Cercozoa sp. ATCC 50530 5.8S ribosomal RNA gene, partial sequence; internal transcribed spacer 2, complete sequence; and 28S ribosomal RNA gene, partial sequence	1.8672e-020	109.488	120	314	400	89	4	77	77	88.5057	19.25
066	0	2	0	1	1	0	0	2	5	1	0	3	15		AB725394	Aspergillus sp. B3_2_3_SC4 genes for 18S rRNA, ITS1, 5.8S rRNA, ITS2, 28S rRNA, partial and complete sequence, strain: B3_2_3_SC4	0	686.566	760	11	395	454	71	384	384	99.7403	95.7606
129	0	7	1	0	0	0	0	0	4	3	0	0	15		FJ025198	Mucor hiemalis strain QLF24 18S ribosomal RNA gene, partial sequence; internal transcribed spacer 1, 5.8S ribosomal RNA gene, and internal transcribed spacer 2, complete sequence; and 28S ribosomal RNA gene, partial sequence	0	704.6	780	11	400	622	233	390	390	100	97.5
699	7	1	0	2	2	0	0	1	0	0	1	1	15		JX507298	Amoeboaphelidium protococcarum 18S ribosomal RNA gene, internal transcribed spacer 1, 5.8S ribosomal RNA gene, internal transcribed spacer 2, 28S ribosomal RNA gene, intergenic spacer 1, and 5S rRNA ribosomal RNA gene, complete sequence; and intergenic spacer 2, partial sequence	8.45387e-025	123.915	136	12	79	1823	1890	68	68	100	17.0426
700	1	0	0	0	4	4	2	0	2	0	1	1	15		JX507298	Amoeboaphelidium protococcarum 18S ribosomal RNA gene, internal transcribed spacer 1, 5.8S ribosomal RNA gene, internal transcribed spacer 2, 28S ribosomal RNA gene, intergenic spacer 1, and 5S rRNA ribosomal RNA gene, complete sequence; and intergenic spacer 2, partial sequence	8.45625e-025	123.915	136	12	79	1823	1890	68	68	100	17.0426
063	0	8	0	0	0	0	0	5	1	0	0	0	14		FJ379809	Penicillium sp. FF18 18S ribosomal RNA gene, partial sequence; internal transcribed spacer 1, 5.8S ribosomal RNA gene, and internal transcribed spacer 2, complete sequence; and 28S ribosomal RNA gene, partial sequence	0	681.156	754	11	393	574	191	382	382	99.7389	95.7393
131	0	12	0	2	0	0	0	0	0	0	0	0	14		JN383889	Acremonium sp. ROV07Q3FVU-04 internal transcribed spacer 1, partial sequence; 5.8S ribosomal RNA gene and internal transcribed spacer 2, complete sequence; and 28S ribosomal RNA gene, partial sequence	0	704.6	780	11	400	545	156	390	390	100	97.5
350	1	1	2	1	5	1	0	0	0	1	1	0	13		FJ797467	Eocercomonas ramosa strain C-80 5.8S ribosomal RNA gene, partial sequence; internal transcribed spacer 2, complete sequence; and 28S ribosomal RNA gene, partial sequence	1.86773e-020	109.488	120	11	73	359	297	62	62	98.4127	15.5
038	0	0	0	0	3	6	0	0	0	0	3	0	12		JX507298	Amoeboaphelidium protococcarum 18S ribosomal RNA gene, internal transcribed spacer 1, 5.8S ribosomal RNA gene, internal transcribed spacer 2, 28S ribosomal RNA gene, intergenic spacer 1, and 5S rRNA ribosomal RNA gene, complete sequence; and intergenic spacer 2, partial sequence	8.50032e-025	123.915	136	12	79	1823	1890	68	68	100	16.9576
060	1	3	0	0	6	1	0	0	0	1	0	0	12		GQ479260	Melampsora epitea voucher 1223MEE-SXO-NU.1 18S ribosomal RNA gene, partial sequence; internal transcribed spacer 1, 5.8S ribosomal RNA gene, and internal transcribed spacer 2, complete sequence; and 28S ribosomal RNA gene, partial sequence	1.64095e-027	132.932	146	11	83	3	75	73	73	100	18.2045
087	0	0	0	0	0	0	0	0	0	0	12	0	12		KF212253	Fungal sp. APA-2013 clone LJ218PsTC10w 18S ribosomal RNA gene, partial sequence; internal transcribed spacer 1, 5.8S ribosomal RNA gene, and internal transcribed spacer 2, complete sequence; and 28S ribosomal RNA gene, partial sequence	0	659.516	730	11	387	584	209	373	373	98.939	92.7861
135	0	0	0	0	0	0	12	0	0	0	0	0	12		JN020659	Fusarium oxysporum strain TBCui internal transcribed spacer 1, partial sequence; 5.8S ribosomal RNA gene and internal transcribed spacer 2, complete sequence; and 28S ribosomal RNA gene, partial sequence	0	677.55	750	10	400	516	130	386	386	98.7212	96.5
136	1	2	0	1	1	0	0	0	1	5	1	0	12		FJ797467	Eocercomonas ramosa strain C-80 5.8S ribosomal RNA gene, partial sequence; internal transcribed spacer 2, complete sequence; and 28S ribosomal RNA gene, partial sequence	1.86773e-020	109.488	120	11	73	359	297	62	62	98.4127	15.5
137	0	0	0	0	1	0	2	1	6	2	0	0	12		FJ345354	Paecilomyces variotii strain ATCC 10865 18S ribosomal RNA gene, partial sequence; internal transcribed spacer 1, 5.8S ribosomal RNA gene, and internal transcribed spacer 2, complete sequence; and 28S ribosomal RNA gene, partial sequence	0	702.797	778	12	400	81	469	389	389	100	97.25
139	1	6	0	5	0	0	0	0	0	0	0	0	12		KC710056	Entoloma araneosum strain 14 internal transcribed spacer 1, partial sequence; 5.8S ribosomal RNA gene, complete sequence; and internal transcribed spacer 2, partial sequence	1.03301e-023	120.309	132	284	400	420	307	97	97	82.906	24.25
068	0	11	0	0	0	0	0	0	0	0	0	0	11		AJ972464	Glomus drummondi partial 18S rRNA gene, ITS1, 5.8S rRNA gene, ITS2 and partial 28S rRNA gene, clone 3.4	9.67236e-018	100.472	110	11	73	732	670	60	60	95.2381	15
071	0	0	0	0	0	0	0	11	0	0	0	0	11		FR750090	Rhizophagus cf. irregularis MUCL 46240 18S rRNA gene (partial), ITS1, 5.8S rRNA gene, ITS2 and 28S rRNA gene (partial), isolate MUCL46240, clone pHS050-30	3.57917e-175	623.449	690	12	400	224	604	376	376	96.6581	94
074	0	0	0	0	0	0	4	0	5	1	0	1	11		FM992381	Glomus sp. Att690-23 18S rRNA gene (partial), ITS1, 5.8S rRNA gene, ITS2 and 28S rRNA gene (partial), isolate Att690-23 (DAOM197198), clone pHS111-21	0	666.729	738	12	398	176	565	383	383	98.9664	95.75
141	2	8	0	1	0	0	0	0	0	0	0	0	11		EF432821	Chytridiales sp. AF017 18S ribosomal RNA gene, partial sequence; internal transcribed spacer 1, 5.8S ribosomal RNA gene, and internal transcribed spacer 2, complete sequence; and 28S ribosomal RNA gene, partial sequence	1.43297e-053	219.494	242	224	391	2074	2240	150	150	89.2857	37.5
144	0	0	0	0	0	0	2	2	3	2	0	2	11		HM626196	Paecilomyces sp. ALAS-1 18S ribosomal RNA gene, partial sequence; internal transcribed spacer 1, 5.8S ribosomal RNA gene, and internal transcribed spacer 2, complete sequence; and 28S ribosomal RNA gene, partial sequence	0	693.78	768	12	400	609	220	388	388	99.7429	97
147	0	0	4	0	6	0	0	0	0	0	1	0	11		FJ797467	Eocercomonas ramosa strain C-80 5.8S ribosomal RNA gene, partial sequence; internal transcribed spacer 2, complete sequence; and 28S ribosomal RNA gene, partial sequence	1.86773e-020	109.488	120	11	73	359	297	62	62	98.4127	15.5
078	2	5	0	0	3	0	0	0	0	0	0	0	10		JX507298	Amoeboaphelidium protococcarum 18S ribosomal RNA gene, internal transcribed spacer 1, 5.8S ribosomal RNA gene, internal transcribed spacer 2, 28S ribosomal RNA gene, intergenic spacer 1, and 5S rRNA ribosomal RNA gene, complete sequence; and intergenic spacer 2, partial sequence	8.52355e-025	123.915	136	12	79	1823	1890	68	68	100	16.9154
094	0	0	0	0	0	0	0	0	0	0	0	10	10		GQ922556	Mortierella alpina isolate d27 18S ribosomal RNA gene, partial sequence; internal transcribed spacer 1, 5.8S ribosomal RNA gene, and internal transcribed spacer 2, complete sequence; and 28S ribosomal RNA gene, partial sequence	1.73698e-166	594.595	658	12	400	664	284	376	376	96.6581	94
148	0	0	0	0	9	0	0	0	0	1	0	0	10		FJ904848	Penicillium citreonigrum strain Gr155 18S ribosomal RNA gene, internal transcribed spacer 1, 5.8S ribosomal RNA gene, internal transcribed spacer 2, and 28S ribosomal RNA gene, region	0	690.173	764	11	400	535	146	389	389	99.7436	97.25
083	0	3	0	1	3	1	0	1	0	0	0	0	9		FJ797467	Eocercomonas ramosa strain C-80 5.8S ribosomal RNA gene, partial sequence; internal transcribed spacer 2, complete sequence; and 28S ribosomal RNA gene, partial sequence	1.8672e-020	109.488	120	11	73	359	297	62	62	98.4127	15.5
098	0	1	0	0	2	0	0	0	1	5	0	0	9		AF062807	Oidiodendron fuscum strain UAMH 8511 18S ribosomal RNA gene, partial sequence; internal transcribed spacer 1, 5.8S ribosomal RNA gene, and internal transcribed spacer 2, complete sequence; and 28S ribosomal RNA gene, partial sequence	0	681.156	754	17	400	523	142	382	382	99.4792	95.5
155	0	1	1	1	2	1	0	0	3	0	0	0	9		FJ797467	Eocercomonas ramosa strain C-80 5.8S ribosomal RNA gene, partial sequence; internal transcribed spacer 2, complete sequence; and 28S ribosomal RNA gene, partial sequence	1.86773e-020	109.488	120	11	73	359	297	62	62	98.4127	15.5
156	1	7	0	1	0	0	0	0	0	0	0	0	9		AJ557830	Nectria mauritiicola 18S rRNA gene (partial), ITS1, 5.8S rRNA gene, ITS2 and 28S rRNA gene (partial), strain NRRL20420	0	702.797	778	12	400	1	389	389	389	100	97.25
157	0	9	0	0	0	0	0	0	0	0	0	0	9		EU352774	Chytridiales sp. PL70 18S ribosomal RNA gene, partial sequence; internal transcribed spacer 1 and 5.8S ribosomal RNA gene, complete sequence; and internal transcribed spacer 2, partial sequence	2.77196e-018	102.275	112	12	87	889	814	68	68	89.4737	17
158	0	2	0	0	2	0	1	0	3	1	0	0	9		AJ279460	Ascomycete sp. A1 ITS1, 5.8S rRNA gene and ITS2	0	704.6	780	11	400	2	391	390	390	100	97.5
185	1	1	0	1	0	1	0	0	3	0	0	2	9		KC581319	Ganoderma applanatum voucher UBCF23759 18S ribosomal RNA gene, partial sequence; internal transcribed spacer 1, 5.8S ribosomal RNA gene, and internal transcribed spacer 2, complete sequence; and 28S ribosomal RNA gene, partial sequence	0	704.6	780	11	400	618	229	390	390	100	97.5
703	0	9	0	0	0	0	0	0	0	0	0	0	9		AY112932	Salal associated fungal clone UBCtra1011_6 5.8S ribosomal RNA gene, partial sequence; internal transcribed spacer 2, complete sequence; and 28S ribosomal RNA gene, partial sequence	4.37921e-022	114.899	126	319	399	95	15	74	74	91.358	18.5464
067	1	0	0	7	0	0	0	0	0	0	0	0	8		AF418618	Russula atropurpurea 18S ribosomal RNA gene, partial sequence; internal transcribed spacer 1, 5.8S ribosomal RNA gene and internal transcribed spacer 2, complete sequence; and 28S ribosomal RNA gene, partial sequence	0	672.139	744	25	401	680	305	376	376	99.7347	93.7656
081	0	0	0	0	0	7	0	0	0	0	0	1	8		EU280089	Trichoderma rossicum strain DAOM 233977 18S ribosomal RNA gene, partial sequence; internal transcribed spacer 1, 5.8S ribosomal RNA gene, and internal transcribed spacer 2, complete sequence; and 28S ribosomal RNA gene, partial sequence	2.93796e-176	627.055	694	26	400	2	374	370	370	98.6667	92.5
096	0	0	0	0	4	0	4	0	0	0	0	0	8		JX507298	Amoeboaphelidium protococcarum 18S ribosomal RNA gene, internal transcribed spacer 1, 5.8S ribosomal RNA gene, internal transcribed spacer 2, 28S ribosomal RNA gene, intergenic spacer 1, and 5S rRNA ribosomal RNA gene, complete sequence; and intergenic spacer 2, partial sequence	8.45387e-025	123.915	136	12	79	1823	1890	68	68	100	17.0426
160	4	4	0	0	0	0	0	0	0	0	0	0	8		GU012726	Brachionus calyciflorus isolate HN24 internal transcribed spacer 1, partial sequence; 5.8S ribosomal RNA gene, complete sequence; and internal transcribed spacer 2, partial sequence	1.34211e-047	199.657	220	244	400	573	415	140	140	89.172	35
163	0	0	0	4	0	1	0	0	0	0	0	3	8		JN617672	Penicillium manginii strain CBS 126233 18S ribosomal RNA gene, partial sequence; internal transcribed spacer 1, 5.8S ribosomal RNA gene, and internal transcribed spacer 2, complete sequence; and 28S ribosomal RNA gene, partial sequence	0	697.387	772	12	400	27	415	388	388	99.7429	97
165	0	0	0	0	0	0	0	0	2	6	0	0	8		JX129891	Pyrenophora tritici-repentis isolate Pti2 18S ribosomal RNA gene, partial sequence; internal transcribed spacer 1, 5.8S ribosomal RNA gene, and internal transcribed spacer 2, complete sequence; and 26S ribosomal RNA gene, partial sequence	0	697.387	772	12	400	579	191	388	388	99.7429	97
166	0	2	0	1	0	0	2	1	2	0	0	0	8		JQ781772	Aspergillus versicolor isolate A35B 18S ribosomal RNA gene, partial sequence; internal transcribed spacer 1, 5.8S ribosomal RNA gene, and internal transcribed spacer 2, complete sequence; and 28S ribosomal RNA gene, partial sequence	0	697.387	772	12	400	1	389	388	388	99.7429	97
088	2	3	0	2	0	0	0	0	0	0	0	0	7		AY161297	Cystidicola stigmatura putative 18S ribosomal RNA gene, partial sequence; internal transcribed spacer 1, putative 5.8S ribosomal RNA gene and internal transcribed spacer 2, complete sequence; and putative 28S ribosomal RNA gene, partial sequence	1.10264e-029	140.146	154	228	386	954	795	131	131	82.3899	32.75
102	0	0	0	1	5	1	0	0	0	0	0	0	7		FJ797467	Eocercomonas ramosa strain C-80 5.8S ribosomal RNA gene, partial sequence; internal transcribed spacer 2, complete sequence; and 28S ribosomal RNA gene, partial sequence	1.8672e-020	109.488	120	11	73	359	297	62	62	98.4127	15.5
170	0	0	0	0	0	0	7	0	0	0	0	0	7		FJ379830	Acremonium sp. FF4 18S ribosomal RNA gene, partial sequence; internal transcribed spacer 1, 5.8S ribosomal RNA gene, and internal transcribed spacer 2, complete sequence; and 28S ribosomal RNA gene, partial sequence	0	704.6	780	11	400	588	199	390	390	100	97.5
171	0	4	0	0	1	0	1	0	1	0	0	0	7		HQ630989	Mucor sp. TMS-2011 voucher MS3p_50-5 18S ribosomal RNA gene, partial sequence; internal transcribed spacer 1, 5.8S ribosomal RNA gene, and internal transcribed spacer 2, complete sequence; and 28S ribosomal RNA gene, partial sequence	0	704.6	780	11	400	1	390	390	390	100	97.5
174	0	3	0	0	1	0	1	0	1	1	0	0	7		KF212285	Fungal sp. APA-2013 clone LJ80MstMg10w 18S ribosomal RNA gene, partial sequence; internal transcribed spacer 1, 5.8S ribosomal RNA gene, and internal transcribed spacer 2, complete sequence; and 28S ribosomal RNA gene, partial sequence	0	646.892	716	12	400	1	389	379	379	97.4293	94.75
175	0	0	0	2	0	0	0	0	0	2	0	3	7		FN547522	Acaulospora kentinensis 18S rRNA gene (partial), ITS1, 5.8S rRNA gene, ITS2 and 28S rRNA gene (partial), strain TW111, clone pHS098-21	1.17763e-035	159.983	176	189	348	303	463	134	134	83.75	33.5
176	1	1	0	1	0	1	0	2	0	0	0	1	7		GU566291	Paecilomyces inflatus strain H34 18S ribosomal RNA gene, partial sequence; internal transcribed spacer 1, 5.8S ribosomal RNA gene, and internal transcribed spacer 2, complete sequence; and 28S ribosomal RNA gene, partial sequence	0	693.78	768	12	400	598	211	388	388	99.7429	97
704	0	0	0	0	0	6	0	0	1	0	0	0	7		GU059549	Glomus indicum clone ITS14 internal transcribed spacer 1, partial sequence; 5.8S ribosomal RNA gene, complete sequence; and internal transcribed spacer 2, partial sequence	3.83805e-029	138.342	152	12	87	380	455	76	76	100	19.0476
062	1	0	0	5	0	0	0	0	0	0	0	0	6		FJ624263	Pleosporales sp. HNY28-2C 18S ribosomal RNA gene, partial sequence; internal transcribed spacer 1, 5.8S ribosomal RNA gene, and internal transcribed spacer 2, complete sequence; and 28S ribosomal RNA gene, partial sequence	2.42873e-025	125.719	138	9	82	1	74	72	72	97.2973	18
069	5	1	0	0	0	0	0	0	0	0	0	0	6		AF399715	Rhinosporidium cygnus 18S small subunit ribosomal RNA gene, partial sequence; internal transcribed spacer 1, 5.8S ribosomal RNA gene, and internal transcribed spacer 2, complete sequence; and 28S ribosomal RNA gene, partial sequence	9.67236e-018	100.472	110	11	84	3192	3118	68	68	91.8919	17
091	0	1	0	0	1	1	0	2	0	1	0	0	6		GQ479260	Melampsora epitea voucher 1223MEE-SXO-NU.1 18S ribosomal RNA gene, partial sequence; internal transcribed spacer 1, 5.8S ribosomal RNA gene, and internal transcribed spacer 2, complete sequence; and 28S ribosomal RNA gene, partial sequence	5.71343e-027	131.129	144	9	83	1	75	74	74	98.6667	18.5
097	1	1	0	0	2	0	0	0	2	0	0	0	6		GQ479260	Melampsora epitea voucher 1223MEE-SXO-NU.1 18S ribosomal RNA gene, partial sequence; internal transcribed spacer 1, 5.8S ribosomal RNA gene, and internal transcribed spacer 2, complete sequence; and 28S ribosomal RNA gene, partial sequence	1.63646e-027	132.932	146	11	83	3	75	73	73	100	18.25
132	3	0	0	1	0	0	0	1	0	0	1	0	6		JX501311	Ganoderma applanatum strain BL26 18S ribosomal RNA gene, partial sequence; internal transcribed spacer 1, 5.8S ribosomal RNA gene, and internal transcribed spacer 2, complete sequence; and 28S ribosomal RNA gene, partial sequence	0	688.37	762	12	401	1	388	388	388	99.4872	96.7581
178	0	0	0	0	4	0	0	0	2	0	0	0	6		KF212251	Fungal sp. APA-2013 clone LJ153PsBC10w 18S ribosomal RNA gene, partial sequence; internal transcribed spacer 1, 5.8S ribosomal RNA gene, and internal transcribed spacer 2, complete sequence; and 28S ribosomal RNA gene, partial sequence	0	643.286	712	11	384	1	374	367	367	98.1283	91.75
179	0	6	0	0	0	0	0	0	0	0	0	0	6		JX421701	Lewia infectoria 18S ribosomal RNA gene, partial sequence; internal transcribed spacer 1 and 5.8S ribosomal RNA gene, complete sequence; and internal transcribed spacer 2, partial sequence	0	679.353	752	25	400	1	376	376	376	100	94
182	0	0	0	1	1	0	0	0	0	3	0	1	6		HM469416	Penicillium raistrickii strain KUC1729 18S ribosomal RNA gene, partial sequence; internal transcribed spacer 1, 5.8S ribosomal RNA gene, and internal transcribed spacer 2, complete sequence; and 28S ribosomal RNA gene, partial sequence	0	706.404	782	7	400	562	169	393	393	99.7462	98.25
186	0	0	0	0	0	0	0	0	2	4	0	0	6		AM887495	Pyrenophora tritici-repentis partial 18S rRNA gene, ITS1, 5.8S rRNA gene, ITS2 and partial 28S rRNA gene, type strain 90-2T	0	697.387	772	12	400	589	201	388	388	99.7429	97
188	1	0	0	3	0	0	0	0	0	0	0	2	6		GU566191	Penicillium spinulosum strain A12 18S ribosomal RNA gene, partial sequence; internal transcribed spacer 1, 5.8S ribosomal RNA gene, and internal transcribed spacer 2, complete sequence; and 28S ribosomal RNA gene, partial sequence	0	686.566	760	12	400	615	229	387	387	99.4859	96.75
190	0	0	0	0	0	0	0	0	6	0	0	0	6		HQ207694	Xerocomus chrysenteron isolate 6A 18S ribosomal RNA gene, partial sequence; internal transcribed spacer 1, 5.8S ribosomal RNA gene, and internal transcribed spacer 2, complete sequence; and 28S ribosomal RNA gene, partial sequence	2.95619e-043	185.23	204	282	400	224	344	114	114	95.7983	28.5
702	1	0	0	2	0	0	0	0	0	0	0	3	6		KC602311	Fungal sp. JF2 18S ribosomal RNA gene, partial sequence; internal transcribed spacer 1, 5.8S ribosomal RNA gene, and internal transcribed spacer 2, complete sequence; and 28S ribosomal RNA gene, partial sequence	0	700.993	776	10	397	1008	621	388	388	100	96.5174
073	1	0	0	1	2	0	0	0	0	1	0	0	5		FJ797467	Eocercomonas ramosa strain C-80 5.8S ribosomal RNA gene, partial sequence; internal transcribed spacer 2, complete sequence; and 28S ribosomal RNA gene, partial sequence	1.8672e-020	109.488	120	11	73	359	297	62	62	98.4127	15.5
099	0	0	0	0	0	1	0	0	0	4	0	0	5		EF392540	Schizangiella sp. ARSEF 2237 18S ribosomal RNA gene, partial sequence; internal transcribed spacer 1, 5.8S ribosomal RNA gene, and internal transcribed spacer 2, complete sequence; and 28S ribosomal RNA gene, partial sequence	1.74726e-033	152.769	168	252	400	519	369	125	125	83.8926	31.25
194	0	4	0	0	0	1	0	0	0	0	0	0	5		JX967274	Amoeboaphelidium protococcarum isolate FD01 18S ribosomal RNA gene, partial sequence; internal transcribed spacer 1, 5.8S ribosomal RNA gene, and internal transcribed spacer 2, complete sequence; and 28S ribosomal RNA gene, partial sequence	4.68855e-028	134.736	148	12	85	2204	2277	74	74	100	18.5
197	0	5	0	0	0	0	0	0	0	0	0	0	5		AY035657	Glomus claroideum JJ51 18S ribosomal RNA gene, partial sequence; internal transcribed spacer 1, 5.8S ribosomal RNA gene and internal transcribed spacer 2, complete sequence; and 28S ribosomal RNA gene, partial sequence	0	702.797	778	12	400	584	196	389	389	100	97.25
198	0	0	0	1	0	0	0	0	0	0	0	4	5		KF367475	Prosthecium sp. BRO-2013 18S ribosomal RNA gene, partial sequence; internal transcribed spacer 1, 5.8S ribosomal RNA gene, and internal transcribed spacer 2, complete sequence; and 28S ribosomal RNA gene, partial sequence	5.31815e-154	553.117	612	12	400	81	471	361	361	92.8021	90.25
199	0	0	0	0	5	0	0	0	0	0	0	0	5		JX243818	Thelephoraceae sp. PPS2 internal transcribed spacer 1, partial sequence; 5.8S ribosomal RNA gene and internal transcribed spacer 2, complete sequence; and 28S ribosomal RNA gene, partial sequence	7.94179e-019	104.078	114	11	70	643	584	59	59	98.3333	14.75
200	0	2	0	1	0	0	0	0	1	0	1	0	5		EU301641	Doratomyces sp. HZ-10 18S ribosomal RNA gene, partial sequence; internal transcribed spacer 1, 5.8S ribosomal RNA gene, and internal transcribed spacer 2, complete sequence; and 28S ribosomal RNA gene, partial sequence	5.67161e-179	636.072	704	12	400	5	391	377	377	96.9152	94.25
203	0	0	0	0	0	0	0	1	4	0	0	0	5		AB712268	Lecanicillium primulinum genes for 18S ribosomal RNA, ITS1, 5.8S ribosomal RNA, ITS2, 28S ribosomal RNA28S ribosomal RNA, 5.8S ribosomal RNA, 18S ribosomal RNA, partial and complete sequence, strain: JCM 18527	0	654.106	724	32	400	1	371	368	368	99.729	92
204	1	3	1	0	0	0	0	0	0	0	0	0	5		FN423703	Glomus sp. 252_6_1 18S rRNA gene (partial), ITS1, 5.8S rRNA gene, ITS2 and 28S rRNA gene (partial), clone 252_6_1	0	684.763	758	12	399	607	995	386	386	99.4845	96.5
206	0	0	0	1	0	0	1	1	2	0	0	0	5		HQ914934	Wardomyces inflatus strain OUCMBIII101033 internal transcribed spacer 1, partial sequence; 5.8S ribosomal RNA gene and internal transcribed spacer 2, complete sequence; and 28S ribosomal RNA gene, partial sequence	1.6254e-179	637.875	706	11	400	596	205	378	378	96.9231	94.5
210	0	0	0	5	0	0	0	0	0	0	0	0	5		FJ478136	Fusarium oxysporum strain xsd08095 18S ribosomal RNA gene, partial sequence; internal transcribed spacer 1, 5.8S ribosomal RNA gene, and internal transcribed spacer 2, complete sequence; and 28S ribosomal RNA gene, partial sequence	0	672.139	744	12	388	569	193	375	375	99.4695	93.75
212	0	0	0	0	0	0	5	0	0	0	0	0	5		EF577238	Acremonium sp. YT04 18S ribosomal RNA gene, partial sequence; internal transcribed spacer 1, 5.8S ribosomal RNA gene, and internal transcribed spacer 2, complete sequence; and 28S ribosomal RNA gene, partial sequence	0	702.797	778	12	400	5	393	389	389	100	97.25
214	0	2	0	0	1	0	0	2	0	0	0	0	5		KF225580	Penicillium parviverrucosum 18S ribosomal RNA gene, partial sequence; internal transcribed spacer 1 and 5.8S ribosomal RNA gene, complete sequence; and internal transcribed spacer 2, partial sequence	0	652.302	722	37	400	1	364	363	363	99.7253	90.75
215	0	0	0	0	3	1	1	0	0	0	0	0	5		FJ797467	Eocercomonas ramosa strain C-80 5.8S ribosomal RNA gene, partial sequence; internal transcribed spacer 2, complete sequence; and 28S ribosomal RNA gene, partial sequence	2.27536e-019	105.882	116	11	73	359	297	61	61	96.8254	15.25
216	0	0	0	0	5	0	0	0	0	0	0	0	5		DQ681344	Isaria farinosa isolate 408 internal transcribed spacer 1, partial sequence; 5.8S ribosomal RNA gene and internal transcribed spacer 2, complete sequence; and 28S ribosomal RNA gene, partial sequence	0	646.892	716	26	400	1	377	372	372	99.2	93
217	0	0	0	4	0	0	0	0	0	0	0	1	5		JQ946395	Penicillium spinulosum strain L01_2 internal transcribed spacer 1, partial sequence; 5.8S ribosomal RNA gene, complete sequence; and internal transcribed spacer 2, partial sequence	0	702.797	778	12	400	1	389	389	389	100	97.25
218	0	0	0	0	5	0	0	0	0	0	0	0	5		JF701773	Rhizoctonia solani isolate RUPM83 internal transcribed spacer 1, partial sequence; 5.8S ribosomal RNA gene, complete sequence; and internal transcribed spacer, partial sequence	3.37599e-017	98.6682	108	2	68	728	662	62	62	92.5373	15.5
070	0	0	0	4	0	0	0	0	0	0	0	0	4		EU280089	Trichoderma rossicum strain DAOM 233977 18S ribosomal RNA gene, partial sequence; internal transcribed spacer 1, 5.8S ribosomal RNA gene, and internal transcribed spacer 2, complete sequence; and 28S ribosomal RNA gene, partial sequence	1.62638e-160	574.758	636	26	400	2	368	361	361	96.2667	90.25
075	0	0	0	3	0	0	0	0	0	0	0	1	4		JN617672	Penicillium manginii strain CBS 126233 18S ribosomal RNA gene, partial sequence; internal transcribed spacer 1, 5.8S ribosomal RNA gene, and internal transcribed spacer 2, complete sequence; and 28S ribosomal RNA gene, partial sequence	0	695.583	770	11	400	651	260	390	390	100	97.5
079	0	0	0	1	0	0	2	1	0	0	0	0	4		JX507298	Amoeboaphelidium protococcarum 18S ribosomal RNA gene, internal transcribed spacer 1, 5.8S ribosomal RNA gene, internal transcribed spacer 2, 28S ribosomal RNA gene, intergenic spacer 1, and 5S rRNA ribosomal RNA gene, complete sequence; and intergenic spacer 2, partial sequence	8.4771e-025	123.915	136	12	79	1823	1890	68	68	100	17
092	0	0	0	0	0	0	0	0	0	4	0	0	4		JF439197	Glomus intraradices isolate N25_7 18S ribosomal RNA gene, partial sequence; internal transcribed spacer 1, 5.8S ribosomal RNA gene, and internal transcribed spacer 2, complete sequence; and 28S ribosomal RNA gene, partial sequence	0	652.302	722	12	396	176	558	377	377	97.9221	94.25
133	0	0	0	0	0	2	1	1	0	0	0	0	4		GQ479260	Melampsora epitea voucher 1223MEE-SXO-NU.1 18S ribosomal RNA gene, partial sequence; internal transcribed spacer 1, 5.8S ribosomal RNA gene, and internal transcribed spacer 2, complete sequence; and 28S ribosomal RNA gene, partial sequence	4.70272e-028	134.736	148	10	83	2	75	74	74	100	18.4539
151	0	0	0	0	0	0	0	4	0	0	0	0	4		HQ631062	Myrmecridium sp. TMS-2011 voucher SC17d100p18-10 18S ribosomal RNA gene, partial sequence; internal transcribed spacer 1, 5.8S ribosomal RNA gene, and internal transcribed spacer 2, complete sequence; and 28S ribosomal RNA gene, partial sequence	0	661.319	732	11	402	595	203	383	383	97.7041	95.2736
219	0	4	0	0	0	0	0	0	0	0	0	0	4		KC797650	Alternaria rosae strain DTO 242-I4 18S ribosomal RNA gene, partial sequence; internal transcribed spacer 1, 5.8S ribosomal RNA gene, and internal transcribed spacer 2, complete sequence; and 28S ribosomal RNA gene, partial sequence	0	704.6	780	11	400	599	210	390	390	100	97.5
221	0	0	1	0	0	0	0	0	0	0	0	3	4		JQ781764	Penicillium commune isolate A29E1 18S ribosomal RNA gene, partial sequence; internal transcribed spacer 1, 5.8S ribosomal RNA gene, and internal transcribed spacer 2, complete sequence; and 28S ribosomal RNA gene, partial sequence	0	704.6	780	11	400	1	390	390	390	100	97.5
222	0	0	0	0	0	0	0	0	4	0	0	0	4		HQ115660	Phialophora mustea isolate KSS12_F02 18S ribosomal RNA gene, partial sequence; internal transcribed spacer 1, 5.8S ribosomal RNA gene, and internal transcribed spacer 2, complete sequence; and 28S ribosomal RNA gene, partial sequence	0	697.387	772	12	400	122	510	388	388	99.7429	97
224	0	3	0	0	0	0	0	0	1	0	0	0	4		JF317357	Basidiobolus haptosporus isolate agrSW0017 internal transcribed spacer 1, partial sequence; 5.8S ribosomal RNA gene, complete sequence; and internal transcribed spacer 2, partial sequence	9.65529e-056	226.707	250	205	367	321	159	148	148	90.7975	37
225	0	0	0	0	0	0	0	3	1	0	0	0	4		HQ914933	Chrysosporium lobatum strain OUCMBI101071 internal transcribed spacer 1, partial sequence; 5.8S ribosomal RNA gene and internal transcribed spacer 2, complete sequence; and 28S ribosomal RNA gene, partial sequence	0	695.583	770	11	400	563	175	389	389	99.7436	97.25
226	0	4	0	0	0	0	0	0	0	0	0	0	4		KC005782	Toxicocladosporium posoqueriae culture-collection CPC:19305 18S ribosomal RNA gene, partial sequence; internal transcribed spacer 1, 5.8S ribosomal RNA gene, and internal transcribed spacer 2, complete sequence; and 28S ribosomal RNA gene, partial sequence	1.63692e-027	132.932	146	12	84	112	184	73	73	100	18.25
228	0	2	0	0	0	0	0	0	1	1	0	0	4		KC152885	Malassezia restricta isolate POL.1.11.II 18S ribosomal RNA gene, partial sequence; internal transcribed spacer 1, 5.8S ribosomal RNA gene, and internal transcribed spacer 2, complete sequence; and 28S ribosomal RNA gene, partial sequence	0	677.55	750	26	400	1	375	375	375	100	93.75
230	0	0	0	0	0	0	0	0	4	0	0	0	4		JQ781842	Penicillium brevicompactum isolate A87C 18S ribosomal RNA gene, partial sequence; internal transcribed spacer 1, 5.8S ribosomal RNA gene, and internal transcribed spacer 2, complete sequence; and 28S ribosomal RNA gene, partial sequence	0	682.96	756	12	400	1	390	386	386	99.2288	96.5
233	0	3	0	0	0	0	0	1	0	0	0	0	4		EF608072	Sorosphaera viticola internal transcribed spacer 1, partial sequence; 5.8S ribosomal RNA gene, complete sequence; and internal transcribed spacer 2, partial sequence	1.34211e-047	199.657	220	264	400	286	421	127	127	92.7007	31.75
242	0	4	0	0	0	0	0	0	0	0	0	0	4		FR865776	Cyanophora paradoxa genomic DNA containing 18S rRNA gene, ITS1, 5.8S rRNA gene, ITS2, culture collection CCAP 981/1	1.34578e-047	199.657	220	277	401	1961	2085	119	119	95.2	29.6758
265	0	2	0	0	1	0	0	0	0	1	0	0	4		FJ439578	Coniochaetales sp. GMG_C4 18S ribosomal RNA gene, partial sequence; internal transcribed spacer 1, 5.8S ribosomal RNA gene, and internal transcribed spacer 2, complete sequence; and 28S ribosomal RNA gene, partial sequence	4.36804e-136	493.606	546	12	400	1712	2080	348	348	89.4602	87
267	0	0	0	0	0	0	0	0	0	0	0	4	4		KC311496	Fusarium tricinctum isolate L12 18S ribosomal RNA gene, partial sequence; internal transcribed spacer 1, 5.8S ribosomal RNA gene, and internal transcribed spacer 2, complete sequence; and 28S ribosomal RNA gene, partial sequence	0	690.173	764	11	400	526	137	387	387	99.2308	96.75
274	0	4	0	0	0	0	0	0	0	0	0	0	4		AB205207	Olpidium brassicae genes for 18S ribosomal RNA, internal transcribed spacer 1, 5.8S ribosomal RNA, internal transcribed spacer 2, 26S ribosomal RNA, partial and complete sequence, isolate: CH-1	0	688.37	762	12	400	632	244	386	386	99.2288	96.5
128	0	3	0	0	0	0	0	0	0	0	0	0	3		AY112932	Salal associated fungal clone UBCtra1011_6 5.8S ribosomal RNA gene, partial sequence; internal transcribed spacer 2, complete sequence; and 28S ribosomal RNA gene, partial sequence	3.61545e-023	118.505	130	319	401	95	13	76	76	91.5663	18.9526
223	0	3	0	0	0	0	0	0	0	0	0	0	3		AB625456	Olpidium brassicae genes for 18S rRNA, ITS1, 5.8S rRNA, ITS2, 28S rRNA, partial and complete sequence, specimen_voucher: UBC:F19784	0	693.78	768	12	398	57	443	386	386	99.7416	96.5
229	1	0	2	0	0	0	0	0	0	0	0	0	3		FR729718	Brachionus plicatilis genomic DNA containing 18S rRNA gene, ITS1, 5.8S rRNA gene, isolate Tokyo1	5.71343e-027	131.129	144	12	99	77	165	83	83	94.3182	20.75
234	0	0	0	0	0	0	0	0	2	1	0	0	3		FJ654267	Cercozoa sp. xt43 5.8S ribosomal RNA gene, partial sequence; internal transcribed spacer 2, complete sequence; and 28S ribosomal RNA gene, partial sequence	6.10392e-014	87.848	96	11	71	445	385	56	56	91.8033	14
237	0	0	0	0	0	0	0	3	0	0	0	0	3		FJ379810	Penicillium sp. FF28 18S ribosomal RNA gene, partial sequence; internal transcribed spacer 1, 5.8S ribosomal RNA gene, and internal transcribed spacer 2, complete sequence; and 28S ribosomal RNA gene, partial sequence	0	654.106	724	12	392	572	191	377	377	98.9501	94.25
239	0	0	0	0	2	0	0	0	0	1	0	0	3		HQ176331	Allas aff. diplophysa 5.8S ribosomal RNA gene, partial sequence; internal transcribed spacer 2, complete sequence; and 28S ribosomal RNA gene, partial sequence	1.53269e-021	113.095	124	316	400	86	2	76	76	89.4118	19
240	0	0	0	0	0	0	0	0	0	3	0	0	3		AF006511	Endogone pisiformis 18S ribosomal RNA gene, partial sequence, internal transcribed spacer 1, 5.8S ribosomal RNA gene and internal transcribed spacer 2, complete sequence, and 26S ribosomal RNA gene, partial sequence	2.12672e-051	212.28	234	236	398	373	536	146	146	89.5706	36.5
241	0	0	0	0	0	3	0	0	0	0	0	0	3		KC311496	Fusarium tricinctum isolate L12 18S ribosomal RNA gene, partial sequence; internal transcribed spacer 1, 5.8S ribosomal RNA gene, and internal transcribed spacer 2, complete sequence; and 28S ribosomal RNA gene, partial sequence	4.97653e-167	596.398	660	11	400	526	143	370	370	94.8718	92.5
243	0	3	0	0	0	0	0	0	0	0	0	0	3		GQ923953	Sordariales sp. G9i88H internal transcribed spacer 1, partial sequence; 5.8S ribosomal RNA gene, complete sequence; and internal transcribed spacer 2, partial sequence	5.67161e-179	636.072	704	12	400	544	159	378	378	97.1722	94.5
244	0	0	0	0	0	0	0	0	1	2	0	0	3		EU352772	Chytridiales sp. JEL178 18S ribosomal RNA gene, partial sequence; internal transcribed spacer 1 and 5.8S ribosomal RNA gene, complete sequence; and internal transcribed spacer 2, partial sequence	2.77387e-056	228.511	252	245	401	405	564	148	148	94.2675	36.9077
245	0	1	0	0	0	0	2	0	0	0	0	0	3		KF367489	StachyBROtrys sp. BRO-2013 18S ribosomal RNA gene, partial sequence; internal transcribed spacer 1, 5.8S ribosomal RNA gene, and internal transcribed spacer 2, complete sequence; and 28S ribosomal RNA gene, partial sequence	0	702.797	778	12	400	76	464	389	389	100	97.25
246	0	3	0	0	0	0	0	0	0	0	0	0	3		GQ153043	Sordariomycetes sp. DC345 18S ribosomal RNA gene, partial sequence; internal transcribed spacer 1, 5.8S ribosomal RNA gene, and internal transcribed spacer 2, complete sequence; and 28S ribosomal RNA gene, partial sequence	4.36804e-136	493.606	546	11	400	531	146	353	353	90.5128	88.25
249	0	2	0	1	0	0	0	0	0	0	0	0	3		KC543146	Postia placenta isolate X1399 18S ribosomal RNA gene, partial sequence; internal transcribed spacer 1, 5.8S ribosomal RNA gene, and internal transcribed spacer 2, complete sequence; and 28S ribosomal RNA gene, partial sequence	2.12297e-089	338.516	374	11	400	1	399	333	333	85.3846	83.25
250	0	3	0	0	0	0	0	0	0	0	0	0	3		FJ439578	Coniochaetales sp. GMG_C4 18S ribosomal RNA gene, partial sequence; internal transcribed spacer 1, 5.8S ribosomal RNA gene, and internal transcribed spacer 2, complete sequence; and 28S ribosomal RNA gene, partial sequence	4.66377e-142	513.443	568	12	400	1712	2087	354	354	91.0026	88.5
251	0	0	0	0	0	3	0	0	0	0	0	0	3		EU280089	Trichoderma rossicum strain DAOM 233977 18S ribosomal RNA gene, partial sequence; internal transcribed spacer 1, 5.8S ribosomal RNA gene, and internal transcribed spacer 2, complete sequence; and 28S ribosomal RNA gene, partial sequence	1.5219e-173	618.038	684	26	397	2	375	362	362	97.3118	90.5
252	0	0	0	0	3	0	0	0	0	0	0	0	3		DQ681344	Isaria farinosa isolate 408 internal transcribed spacer 1, partial sequence; 5.8S ribosomal RNA gene and internal transcribed spacer 2, complete sequence; and 28S ribosomal RNA gene, partial sequence	0	684.763	758	11	400	615	226	385	385	98.7179	96.25
253	0	0	0	0	0	0	0	0	0	3	0	0	3		AB205207	Olpidium brassicae genes for 18S ribosomal RNA, internal transcribed spacer 1, 5.8S ribosomal RNA, internal transcribed spacer 2, 26S ribosomal RNA, partial and complete sequence, isolate: CH-1	0	688.37	762	12	400	632	244	386	386	99.2288	96.5
254	0	0	3	0	0	0	0	0	0	0	0	0	3		FJ904916	Fusarium sp. GrS5 18S ribosomal RNA gene, partial sequence; internal transcribed spacer 1, 5.8S ribosomal RNA gene, and internal transcribed spacer 2, complete sequence; and 28S ribosomal RNA gene, partial sequence &gt;gi|429537413|gb|JX984781.1| Uncultured fungus clone FA3-O9 18S ribosomal RNA gene, partial sequence; internal transcribed spacer 1, 5.8S ribosomal RNA gene, and internal transcribe…	0	702.797	778	12	400	1	389	389	389	100	97.25
255	0	1	0	0	0	1	0	0	1	0	0	0	3		GU566287	Acremonium psammosporum strain H28 18S ribosomal RNA gene, partial sequence; internal transcribed spacer 1, 5.8S ribosomal RNA gene, and internal transcribed spacer 2, complete sequence; and 28S ribosomal RNA gene, partial sequence	0	702.797	778	12	400	1	389	389	389	100	97.25
256	0	1	0	1	0	0	0	1	0	0	0	0	3		EU352773	Chytridiales sp. JEL369 18S ribosomal RNA gene, partial sequence; internal transcribed spacer 1 and 5.8S ribosomal RNA gene, complete sequence; and internal transcribed spacer 2, partial sequence	7.94179e-019	104.078	114	12	88	876	800	69	69	89.6104	17.25
257	0	0	0	0	0	0	0	3	0	0	0	0	3		AY997055	Hyaloraphidium curvatum isolate AFTOL-ID 26 internal transcribed spacer 1, partial sequence; 5.8S ribosomal RNA gene, complete sequence; and internal transcribed spacer 2, partial sequence	5.69671e-084	320.483	354	116	400	39	331	253	253	88.7719	63.25
258	0	3	0	0	0	0	0	0	0	0	0	0	3		AJ617490	Handkea utriformis partial 18S rRNA gene, ITS1, 5.8S rRNA gene, and ITS2, strain DA51	0	682.96	756	12	400	217	605	387	387	99.4859	96.75
259	0	1	0	1	0	0	1	0	0	0	0	0	3		JF703665	Fungal sp. F1 XL-2011 18S ribosomal RNA gene, partial sequence; internal transcribed spacer 1, 5.8S ribosomal RNA gene, and internal transcribed spacer 2, complete sequence; and 28S ribosomal RNA gene, partial sequence	0	704.6	780	11	400	1	390	390	390	100	97.5
261	0	0	0	0	0	0	0	0	3	0	0	0	3		HM036620	Fungal sp. aurim724 internal transcribed spacer 1, partial sequence; 5.8S ribosomal RNA gene, complete sequence; and internal transcribed spacer 2, partial sequence	2.2587e-171	610.825	676	25	400	553	176	364	364	96.8085	91
262	0	0	0	0	0	0	0	0	0	3	0	0	3		EU819469	Hebeloma crustuliniforme voucher JMP0100 18S ribosomal RNA gene, partial sequence; internal transcribed spacer 1, 5.8S ribosomal RNA gene, and internal transcribed spacer 2, complete sequence; and 28S ribosomal RNA gene, partial sequence	4.08383e-168	600.005	664	12	400	1	388	369	369	94.8586	92.25
268	0	0	0	0	0	0	0	0	0	0	0	3	3		EU428770	Zygomycete sp. AM-2008a isolate 105 18S ribosomal RNA gene, partial sequence; internal transcribed spacer 1, 5.8S ribosomal RNA gene, and internal transcribed spacer 2, complete sequence; and 28S ribosomal RNA gene, partial sequence	0	672.139	744	12	398	1667	2053	381	381	98.4496	95.25
270	0	0	3	0	0	0	0	0	0	0	0	0	3		HQ832970	Doratomyces sp. BMP3060 18S ribosomal RNA gene, internal transcribed spacer 1, 5.8S ribosomal RNA gene, internal transcribed spacer 2, and 28S ribosomal RNA gene, region	0	704.6	780	11	400	526	137	390	390	100	97.5
271	0	0	0	1	0	0	0	0	0	0	1	1	3		HQ832973	Fungal sp. BMP2899 18S ribosomal RNA gene, internal transcribed spacer 1, 5.8S ribosomal RNA gene, internal transcribed spacer 2, and 28S ribosomal RNA gene, region	0	695.583	770	11	400	624	236	389	389	99.7436	97.25
272	0	0	0	0	0	0	0	0	0	3	0	0	3		FR750070	Rhizophagus irregularis DAOM 181602 18S rRNA gene (partial), ITS1, 5.8S rRNA gene, ITS2 and 28S rRNA gene (partial), isolate DAOM197198, clone pHS027-6	0	675.746	748	12	400	118	508	385	385	98.9717	96.25
275	3	0	0	0	0	0	0	0	0	0	0	0	3		JF330181	Fungal sp. Re-H8 18S ribosomal RNA gene, partial sequence; internal transcribed spacer 1, 5.8S ribosomal RNA gene, and internal transcribed spacer 2, complete sequence; and 28S ribosomal RNA gene, partial sequence	4.36033e-174	619.842	686	11	388	1	378	364	364	96.2963	91
276	0	0	0	2	0	0	0	0	0	0	0	1	3		GU566277	Penicillium corylophilum strain G9 18S ribosomal RNA gene, partial sequence; internal transcribed spacer 1, 5.8S ribosomal RNA gene, and internal transcribed spacer 2, complete sequence; and 28S ribosomal RNA gene, partial sequence	0	702.797	778	12	400	1	389	389	389	100	97.25
701	0	0	0	0	0	0	0	1	2	0	0	0	3		KC007329	Lecanicillium sp. O_3_BESC_246b internal transcribed spacer 1, partial sequence; 5.8S ribosomal RNA gene and internal transcribed spacer 2, complete sequence; and 28S ribosomal RNA gene, partial sequence	0	693.78	768	11	399	564	177	388	388	99.7429	97.2431
140	0	0	0	0	0	0	0	0	0	2	0	0	2		AJ971404	Russula paludosa 5.8S rRNA gene, isolate p14	0	681.156	754	7	400	678	287	389	389	98.731	97.25
146	0	0	0	0	0	0	0	0	1	0	1	0	2		AF027722	Eimeria maxima strain USDA 68 18S ribosomal RNA gene, partial sequence; internal transcribed spacer 1, 5.8S ribosomal RNA gene and internal transcribed spacer 2, complete sequence; and 28S ribosomal RNA gene, partial sequence	2.13048e-013	86.0446	94	11	72	870	809	56	56	90.3226	14
152	0	0	0	0	0	0	0	0	0	2	0	0	2		HM346538	Fusarium oxysporum strain DH-A2 18S ribosomal RNA gene, partial sequence; internal transcribed spacer 1, 5.8S ribosomal RNA gene, and internal transcribed spacer 2, complete sequence; and 28S ribosomal RNA gene, partial sequence	0	668.533	740	12	400	581	196	382	382	98.2005	95.5
153	0	0	0	0	0	0	0	0	2	0	0	0	2		DQ411529	Trechispora alnicola isolate AFTOL-ID 665 18S ribosomal RNA gene, partial sequence; internal transcribed spacer 1 and 5.8S ribosomal RNA gene, complete sequence; and internal transcribed spacer 2, partial sequence	1.73698e-166	594.595	658	70	400	620	290	330	330	99.6979	82.5
159	0	0	0	0	0	2	0	0	0	0	0	0	2		JF330181	Fungal sp. Re-H8 18S ribosomal RNA gene, partial sequence; internal transcribed spacer 1, 5.8S ribosomal RNA gene, and internal transcribed spacer 2, complete sequence; and 28S ribosomal RNA gene, partial sequence	8.41741e-177	628.859	696	11	396	1	386	371	371	96.114	92.75
161	0	0	0	0	0	0	0	0	0	0	0	2	2		FJ449695	Fungal endophyte sp. gbM16 18S ribosomal RNA gene, partial sequence; internal transcribed spacer 1, 5.8S ribosomal RNA gene, and internal transcribed spacer 2, complete sequence; and 28S ribosomal RNA gene, partial sequence	3.15633e-049	205.067	226	256	400	206	349	133	133	91.7241	33.25
167	0	0	0	0	0	0	0	0	0	2	0	0	2		HQ608023	Cordyceps sp. CY194 18S ribosomal RNA gene, partial sequence; internal transcribed spacer 1, 5.8S ribosomal RNA gene, and internal transcribed spacer 2, complete sequence; and 28S ribosomal RNA gene, partial sequence	0	704.6	780	11	400	607	218	390	390	100	97.5
168	0	2	0	0	0	0	0	0	0	0	0	0	2		KC455910	Mrakia gelida strain DBVPG 5952 internal transcribed spacer 1, partial sequence; 5.8S ribosomal RNA gene and internal transcribed spacer 2, complete sequence; and 28S ribosomal RNA gene, partial sequence	0	695.583	770	11	400	586	198	389	389	99.7436	97.25
169	0	2	0	0	0	0	0	0	0	0	0	0	2		KF212251	Fungal sp. APA-2013 clone LJ153PsBC10w 18S ribosomal RNA gene, partial sequence; internal transcribed spacer 1, 5.8S ribosomal RNA gene, and internal transcribed spacer 2, complete sequence; and 28S ribosomal RNA gene, partial sequence	9.60426e-170	605.415	670	11	395	1	384	366	366	95.0649	91.5
172	0	0	0	0	0	0	1	0	0	0	1	0	2		AF027725	Eimeria maxima strain Florida 18S ribosomal RNA gene, partial sequence; internal transcribed spacer 1, 5.8S ribosomal RNA gene and internal transcribed spacer 2, complete sequence; and 28S ribosomal RNA gene, partial sequence	2.13108e-013	86.0446	94	12	76	875	811	60	60	92.3077	15
173	0	0	0	2	0	0	0	0	0	0	0	0	2		KF367472	Penicillium sp. 1 BRO-2013 18S ribosomal RNA gene, partial sequence; internal transcribed spacer 1, 5.8S ribosomal RNA gene, and internal transcribed spacer 2, complete sequence; and 28S ribosomal RNA gene, partial sequence	0	686.566	760	11	400	703	315	387	387	99.2308	96.75
177	0	0	0	0	0	0	0	2	0	0	0	0	2		AB025999	Rhodotorula lamellibrachiae genes for 18S rRNA, ITS1, 5.8S rRNA, ITS2, 26S rRNA, partial and complete sequence	0	645.089	714	11	400	580	191	379	379	97.1795	94.75
180	0	1	0	0	0	0	0	0	0	0	0	1	2		FJ797467	Eocercomonas ramosa strain C-80 5.8S ribosomal RNA gene, partial sequence; internal transcribed spacer 2, complete sequence; and 28S ribosomal RNA gene, partial sequence	6.07874e-109	403.438	446	11	372	359	1	315	315	87.0166	78.75
181	0	0	0	0	0	0	0	0	2	0	0	0	2		JF317357	Basidiobolus haptosporus isolate agrSW0017 internal transcribed spacer 1, partial sequence; 5.8S ribosomal RNA gene, complete sequence; and internal transcribed spacer 2, partial sequence	9.65801e-056	226.707	250	187	349	159	321	148	148	90.7975	37
183	0	0	0	0	0	2	0	0	0	0	0	0	2		JX241644	Lecanicillium aphanocladii strain GL0836 18S ribosomal RNA gene, partial sequence; internal transcribed spacer 1, 5.8S ribosomal RNA gene, and internal transcribed spacer 2, complete sequence; and 28S ribosomal RNA gene, partial sequence	0	654.106	724	11	397	572	191	381	381	98.4496	95.25
184	0	0	0	0	0	0	2	0	0	0	0	0	2		EU784407	Scleroderma areolatum voucher RBG Kew K(M)125392 small subunit ribosomal RNA gene, partial sequence; internal transcribed spacer 1 and 5.8S ribosomal RNA gene, complete sequence; and internal transcribed spacer 2, partial sequence	3.60455e-023	118.505	130	11	80	1	70	68	68	97.1429	17
187	0	0	0	0	0	0	0	2	0	0	0	0	2		JX915249	Gibberella moniliformis strain GW2 18S ribosomal RNA gene, partial sequence; internal transcribed spacer 1, 5.8S ribosomal RNA gene, and internal transcribed spacer 2, complete sequence; and 28S ribosomal RNA gene, partial sequence	5.67161e-179	636.072	704	12	400	1	382	380	380	97.6864	95
189	0	0	0	0	0	0	0	0	0	2	0	0	2		EF363148	Cryptococcus sp. FYB-2007a strain AS 2.2773 18S ribosomal RNA gene, partial sequence; internal transcribed spacer 1, 5.8S ribosomal RNA gene, and internal transcribed spacer 2, complete sequence; and 26S ribosomal RNA gene, partial sequence	2.41231e-177	630.662	698	12	400	547	159	373	373	95.8869	93.25
191	0	0	0	0	0	0	0	0	0	0	2	0	2		EU330625	Chaetomium globosum 18S ribosomal RNA gene, partial sequence; internal transcribed spacer 1, 5.8S ribosomal RNA gene, and internal transcribed spacer 2, complete sequence; and 28S ribosomal RNA gene, partial sequence	0	659.516	730	11	400	1	392	382	382	97.9487	95.5
192	0	0	0	0	0	0	0	0	0	2	0	0	2		AY112932	Salal associated fungal clone UBCtra1011_6 5.8S ribosomal RNA gene, partial sequence; internal transcribed spacer 2, complete sequence; and 28S ribosomal RNA gene, partial sequence	6.51902e-020	107.685	118	7	70	478	415	62	62	96.875	15.5
193	0	0	0	2	0	0	0	0	0	0	0	0	2		FN428901	Occultifur aff. externus IMUFRJ 52019 ITS1, 5.8S rRNA gene, ITS2 and 26S rRNA gene (partial), strain IMUFRJ 52019	2.93879e-176	627.055	694	11	400	596	208	376	376	96.4103	94
195	0	0	0	0	0	0	0	0	0	0	2	0	2		KF129413	Plasmodiophora brassicae isolate CD-1 18S ribosomal RNA gene, partial sequence; internal transcribed spacer 1 and 5.8S ribosomal RNA gene, complete sequence; and internal transcribed spacer 2, partial sequence	7.93478e-038	167.196	184	273	382	228	337	103	103	93.6364	25.75
196	2	0	0	0	0	0	0	0	0	0	0	0	2		AJ496631	Phaeosphaeria phragmitis partial 18S rRNA gene, 5.8S rRNA gene, partial 28S rRNA gene, ITS1 and ITS2, strain CBS 578.86	1.6254e-179	637.875	706	20	400	1	381	370	370	97.1129	92.5
202	0	0	0	2	0	0	0	0	0	0	0	0	2		FN393421	Periconia macrospinosa 18S rRNA gene (partial), ITS1, 5.8S rRNA gene, ITS2 and 28S rRNA gene (partial), isolate 3465	0	663.123	734	13	397	535	151	378	378	98.1818	94.5
205	0	0	0	1	0	0	1	0	0	0	0	0	2		JQ796369	Fungal sp. KSL3 18S ribosomal RNA gene, partial sequence; internal transcribed spacer 1, 5.8S ribosomal RNA gene, and internal transcribed spacer 2, complete sequence; and 26S ribosomal RNA gene, partial sequence	1.17763e-035	159.983	176	12	352	1627	1941	247	247	72.434	61.75
208	0	1	0	0	0	0	0	1	0	0	0	0	2		KC989072	Myrmecridium schulzeri isolate 111_122B 18S ribosomal RNA gene, partial sequence; internal transcribed spacer 1, 5.8S ribosomal RNA gene, and internal transcribed spacer 2, complete sequence; and 28S ribosomal RNA gene, partial sequence	0	681.156	754	12	400	1	387	386	386	99.2288	96.5
209	0	0	0	0	0	0	0	0	2	0	0	0	2		JN104563	Preussia sp. CZ-2011 18S ribosomal RNA gene, partial sequence; internal transcribed spacer 1, 5.8S ribosomal RNA gene, and internal transcribed spacer 2, complete sequence; and 28S ribosomal RNA gene, partial sequence	0	673.943	746	6	400	462	66	388	388	98.2278	97
211	0	0	0	0	0	0	0	0	2	0	0	0	2		KF057742	Candida sp. OTU2 JBL-2013 strain LL11_158 18S ribosomal RNA gene, partial sequence; internal transcribed spacer 1 and 5.8S ribosomal RNA gene, complete sequence; and internal transcribed spacer 2, partial sequence	1.86556e-039	172.606	190	209	372	270	104	141	141	85.9756	35.25
277	0	0	0	0	0	0	0	0	0	0	2	0	2		JX501302	Hypocrea rufa strain TV01 18S ribosomal RNA gene, partial sequence; internal transcribed spacer 1, 5.8S ribosomal RNA gene, and internal transcribed spacer 2, complete sequence; and 28S ribosomal RNA gene, partial sequence	0	659.516	730	11	400	1	389	381	381	97.6923	95.25
278	0	1	0	0	0	0	0	1	0	0	0	0	2		AJ971402	Russula paludosa 5.8S rRNA gene, isolate p11	0	684.763	758	11	400	690	300	387	387	99.2308	96.75
279	0	0	0	0	0	0	0	2	0	0	0	0	2		FR750088	Rhizophagus cf. irregularis MUCL 46240 18S rRNA gene (partial), ITS1, 5.8S rRNA gene, ITS2 and 28S rRNA gene (partial), isolate MUCL46240, clone pHS050-1	0	646.892	716	12	400	224	617	381	381	97.9434	95.25
280	0	0	0	0	0	0	0	0	0	2	0	0	2		KF212251	Fungal sp. APA-2013 clone LJ153PsBC10w 18S ribosomal RNA gene, partial sequence; internal transcribed spacer 1, 5.8S ribosomal RNA gene, and internal transcribed spacer 2, complete sequence; and 28S ribosomal RNA gene, partial sequence	0	650.499	720	11	400	1	384	382	382	97.9487	95.5
281	0	0	0	0	0	0	0	0	2	0	0	0	2		JQ619828	Fusarium oxysporum isolate UM110 internal transcribed spacer 1, partial sequence; 5.8S ribosomal RNA gene and internal transcribed spacer 2, complete sequence; and 28S ribosomal RNA gene, partial sequence	0	654.106	724	5	384	517	138	373	373	98.1579	93.25
282	0	0	0	0	0	1	0	0	0	0	0	1	2		GQ479260	Melampsora epitea voucher 1223MEE-SXO-NU.1 18S ribosomal RNA gene, partial sequence; internal transcribed spacer 1, 5.8S ribosomal RNA gene, and internal transcribed spacer 2, complete sequence; and 28S ribosomal RNA gene, partial sequence	4.68855e-028	134.736	148	10	83	2	75	74	74	100	18.5
283	0	0	0	0	0	0	0	0	0	2	0	0	2		AB083034	Lecanicillium psalliotae gene for 18S rRNA, ITS1, 5.8S rRNA, ITS2, 28S rRNA, partial and complete sequence	2.11548e-165	590.988	654	12	400	1676	2048	365	365	93.8303	91.25
284	0	0	0	0	0	0	0	0	0	2	0	0	2		GU373504	Morchella esculenta voucher H:6002673 18S ribosomal RNA gene, internal transcribed spacer 1, 5.8S ribosomal RNA gene, internal transcribed spacer 2, and 28S ribosomal RNA gene, region	5.67161e-179	636.072	704	12	400	726	345	378	378	97.1722	94.5
285	0	0	2	0	0	0	0	0	0	0	0	0	2		HQ631016	Fusarium sp. 2 TMS-2011 voucher SC10d1p11-1 18S ribosomal RNA gene, partial sequence; internal transcribed spacer 1, 5.8S ribosomal RNA gene, and internal transcribed spacer 2, complete sequence; and 28S ribosomal RNA gene, partial sequence	1.02636e-156	562.134	622	11	399	1	391	361	361	92.8021	90.25
286	0	0	0	0	0	0	0	2	0	0	0	0	2		HM537022	Fungal endophyte sp. g6 18S ribosomal RNA gene, partial sequence; internal transcribed spacer 1, 5.8S ribosomal RNA gene, and internal transcribed spacer 2, complete sequence; and 28S ribosomal RNA gene, partial sequence	1.4258e-167	598.201	662	12	383	1	378	360	360	96.7742	90
287	0	0	0	0	0	0	0	0	0	2	0	0	2		FJ755832	Wallemia sp. F53 18S ribosomal RNA gene, partial sequence; internal transcribed spacer 1, 5.8S ribosomal RNA gene, and internal transcribed spacer 2, complete sequence; and 28S ribosomal RNA gene, partial sequence	0	648.696	718	12	400	1	391	381	381	97.9434	95.25
288	0	0	0	0	0	0	0	0	2	0	0	0	2		EU428770	Zygomycete sp. AM-2008a isolate 105 18S ribosomal RNA gene, partial sequence; internal transcribed spacer 1, 5.8S ribosomal RNA gene, and internal transcribed spacer 2, complete sequence; and 28S ribosomal RNA gene, partial sequence	4.08383e-168	600.005	664	12	400	1667	2043	374	374	96.144	93.5
289	0	0	0	0	0	0	0	0	0	0	0	2	2		AB540563	Gliomastix murorum var. felina genes for ITS1, 5.8S rRNA, ITS2 and 28S rRNA, partial sequence, strain: NBRC 4871	5.32136e-135	489.999	542	12	400	602	207	352	352	90.4884	88
290	0	0	2	0	0	0	0	0	0	0	0	0	2		GU566278	Doratomyces microsporus strain H1 18S ribosomal RNA gene, partial sequence; internal transcribed spacer 1, 5.8S ribosomal RNA gene, and internal transcribed spacer 2, complete sequence; and 28S ribosomal RNA gene, partial sequence	0	664.926	736	12	400	647	262	383	383	98.4576	95.75
291	0	0	0	1	0	0	0	0	1	0	0	0	2		EF585668	Rhizophydium laterale isolate ARG071 internal transcribed spacer 1, partial sequence; 5.8S ribosomal RNA gene, complete sequence; and internal transcribed spacer 2, partial sequence	3.83841e-086	327.696	362	26	400	679	325	305	305	81.3333	76.25
292	2	0	0	0	0	0	0	0	0	0	0	0	2		JX241644	Lecanicillium aphanocladii strain GL0836 18S ribosomal RNA gene, partial sequence; internal transcribed spacer 1, 5.8S ribosomal RNA gene, and internal transcribed spacer 2, complete sequence; and 28S ribosomal RNA gene, partial sequence	1.97958e-178	634.269	702	11	400	572	182	378	378	96.9231	94.5
293	0	2	0	0	0	0	0	0	0	0	0	0	2		KF212251	Fungal sp. APA-2013 clone LJ153PsBC10w 18S ribosomal RNA gene, partial sequence; internal transcribed spacer 1, 5.8S ribosomal RNA gene, and internal transcribed spacer 2, complete sequence; and 28S ribosomal RNA gene, partial sequence	2.11548e-165	590.988	654	11	398	1	378	373	373	96.134	93.25
295	0	0	0	0	2	0	0	0	0	0	0	0	2		EU428770	Zygomycete sp. AM-2008a isolate 105 18S ribosomal RNA gene, partial sequence; internal transcribed spacer 1, 5.8S ribosomal RNA gene, and internal transcribed spacer 2, complete sequence; and 28S ribosomal RNA gene, partial sequence	6.06095e-166	592.791	656	12	400	1667	2042	375	375	96.401	93.75
296	0	0	0	0	0	0	0	1	0	0	0	1	2		AB364704	Pleurostomophora richardsiae genes for 18S rRNA, ITS1, 5.8S rRNA, ITS2 and 28S RNA, partial and complete sequence, strain: IFM54325	0	691.977	766	12	400	595	206	388	388	99.7429	97
297	0	0	0	0	0	0	0	0	0	0	0	2	2		JX241644	Lecanicillium aphanocladii strain GL0836 18S ribosomal RNA gene, partial sequence; internal transcribed spacer 1, 5.8S ribosomal RNA gene, and internal transcribed spacer 2, complete sequence; and 28S ribosomal RNA gene, partial sequence	0	661.319	732	11	400	572	182	383	383	98.2051	95.75
298	0	2	0	0	0	0	0	0	0	0	0	0	2		EU352774	Chytridiales sp. PL70 18S ribosomal RNA gene, partial sequence; internal transcribed spacer 1 and 5.8S ribosomal RNA gene, complete sequence; and internal transcribed spacer 2, partial sequence	6.94614e-064	253.758	280	160	367	339	554	186	186	89.4231	46.5
300	0	0	0	0	0	0	0	0	2	0	0	0	2		FR750145	Racocetra fulgida 18S rRNA gene (partial), ITS1, 5.8S rRNA gene, ITS2 and 28S rRNA gene (partial), clone pMK022-22	1.03181e-042	183.427	202	12	340	123	421	244	244	74.1641	61
302	0	0	0	0	0	0	0	0	1	1	0	0	2		EU915456	Malassezia restricta isolate MRE28 18S ribosomal RNA gene, partial sequence; internal transcribed spacer 1, 5.8S ribosomal RNA gene, and internal transcribed spacer 2, complete sequence; and 28S ribosomal RNA gene, partial sequence	0	690.173	764	12	400	763	376	387	387	99.4859	96.75
304	0	0	0	0	0	0	0	0	1	0	0	1	2		AB263122	Rhodotorula lamellibrachiae genes for 18S rRNA, ITS1, 5.8S rRNA, ITS2, 26S rRNA, partial and complete sequence, strain: SY-301	0	672.139	744	12	398	1667	2052	382	382	98.708	95.5
306	0	0	0	0	0	0	0	0	0	0	0	2	2		FN868469	Fusarium larvarum genomic DNA containing ITS1, 5.8S rRNA gene, ITS2, strain BLD5	9.00319e-145	522.46	578	12	400	1	382	357	357	91.7738	89.25
307	0	0	0	0	0	0	0	0	0	2	0	0	2		JX507298	Amoeboaphelidium protococcarum 18S ribosomal RNA gene, internal transcribed spacer 1, 5.8S ribosomal RNA gene, internal transcribed spacer 2, 28S ribosomal RNA gene, intergenic spacer 1, and 5S rRNA ribosomal RNA gene, complete sequence; and intergenic spacer 2, partial sequence	8.4771e-025	123.915	136	12	79	1823	1890	68	68	100	17
308	0	0	0	0	0	0	0	0	2	0	0	0	2		EU428770	Zygomycete sp. AM-2008a isolate 105 18S ribosomal RNA gene, partial sequence; internal transcribed spacer 1, 5.8S ribosomal RNA gene, and internal transcribed spacer 2, complete sequence; and 28S ribosomal RNA gene, partial sequence	3.57917e-175	623.449	690	12	400	1667	2051	379	379	97.4293	94.75
311	0	0	0	2	0	0	0	0	0	0	0	0	2		GQ479257	Melampsora epitea voucher 1218MEE-SXR-NU.1 18S ribosomal RNA gene, partial sequence; internal transcribed spacer 1, 5.8S ribosomal RNA gene, and internal transcribed spacer 2, complete sequence; and 28S ribosomal RNA gene, partial sequence	1.34329e-028	136.539	150	9	83	1	75	75	75	100	18.75
312	0	0	0	2	0	0	0	0	0	0	0	0	2		FJ379809	Penicillium sp. FF18 18S ribosomal RNA gene, partial sequence; internal transcribed spacer 1, 5.8S ribosomal RNA gene, and internal transcribed spacer 2, complete sequence; and 28S ribosomal RNA gene, partial sequence	1.62494e-179	637.875	706	11	394	574	188	375	375	97.6562	93.75
313	2	0	0	0	0	0	0	0	0	0	0	0	2		EU884485	Neoparamoeba branchiphila clone TG1267 internal transcribed spacer 1, partial sequence; 5.8S ribosomal RNA gene, complete sequence; and internal transcribed spacer 2, partial sequence	9.04558e-050	206.87	228	222	400	208	388	157	157	87.7095	39.25
314	0	0	0	0	0	0	0	0	0	0	0	2	2		AF216762	Spizellomyces plurigibbosus isolate JL210 5.8S ribosomal RNA gene, partial sequence; internal transcribed spacer 2, complete sequence; and 28S ribosomal RNA gene, partial sequence	1.62494e-179	637.875	706	11	388	402	30	372	372	98.4127	93
317	0	0	0	0	0	0	0	0	0	0	2	0	2		GU566278	Doratomyces microsporus strain H1 18S ribosomal RNA gene, partial sequence; internal transcribed spacer 1, 5.8S ribosomal RNA gene, and internal transcribed spacer 2, complete sequence; and 28S ribosomal RNA gene, partial sequence	1.24925e-174	621.645	688	12	400	1	382	378	378	97.1722	94.5
318	0	0	0	0	0	0	0	0	0	2	0	0	2		AY706329	Leohumicola minima strain DAOM 232587 18S ribosomal RNA gene, partial sequence; internal transcribed spacer 1, 5.8S ribosomal RNA gene, and internal transcribed spacer 2, complete sequence; and 28S ribosomal RNA gene, partial sequence	1.33501e-161	578.364	640	12	399	1659	2048	365	365	94.0722	91.25
320	0	0	0	0	0	0	0	0	0	0	0	2	2		GQ922556	Mortierella alpina isolate d27 18S ribosomal RNA gene, partial sequence; internal transcribed spacer 1, 5.8S ribosomal RNA gene, and internal transcribed spacer 2, complete sequence; and 28S ribosomal RNA gene, partial sequence	6.90943e-178	632.465	700	12	395	664	285	377	377	98.1771	94.25
321	0	0	0	0	0	0	0	0	2	0	0	0	2		HE972037	Gibellulopsis nigrescens 18S rRNA gene (partial), ITS1, 5.8S rRNA gene, ITS2 and 28S rRNA gene (partial), strain Vni1	4.65554e-180	639.679	708	11	398	695	307	376	376	96.9072	94
322	0	0	0	0	0	0	0	2	0	0	0	0	2		AB752279	Geomyces sp. AS26-2 genes for ITS1, 5.8S rRNA, ITS2, and 28S rRNA	1.97958e-178	634.269	702	11	379	561	194	365	365	98.916	91.25
324	0	0	0	0	0	0	0	0	0	2	0	0	2		AF062803	Oidiodendron rhodogenum 18S ribosomal RNA gene, partial sequence; internal transcribed spacer 1, 5.8S ribosomal RNA gene and internal transcribed spacer 2, complete sequence; and 28S ribosomal RNA gene, partial sequence	0	666.729	738	17	400	526	144	379	379	98.6979	94.75
325	0	0	2	0	0	0	0	0	0	0	0	0	2		KF212241	Fungal sp. APA-2013 clone LJ48MstMg10w 18S ribosomal RNA gene, partial sequence; internal transcribed spacer 1, 5.8S ribosomal RNA gene, and internal transcribed spacer 2, complete sequence; and 28S ribosomal RNA gene, partial sequence	0	643.286	712	12	392	1	381	371	371	97.3753	92.75
327	1	0	0	0	0	0	0	0	0	0	0	1	2		AM160636	Pseudozyma sp. HB 1202 ITS1, 5.8S rRNA gene, ITS2 and 26S rRNA gene, strain HB 1202	0	681.156	754	11	400	709	320	387	387	99.2308	96.75
328	0	2	0	0	0	0	0	0	0	0	0	0	2		JF271753	Spencermartinsia viticola strain UCP167 18S ribosomal RNA gene, partial sequence; internal transcribed spacer 1, 5.8S ribosomal RNA gene, and internal transcribed spacer 2, complete sequence; and 28S ribosomal RNA gene, partial sequence	2.41803e-120	441.308	488	11	384	768	391	333	333	89.0374	83.25
329	0	0	0	0	0	0	0	2	0	0	0	0	2		FJ379810	Penicillium sp. FF28 18S ribosomal RNA gene, partial sequence; internal transcribed spacer 1, 5.8S ribosomal RNA gene, and internal transcribed spacer 2, complete sequence; and 28S ribosomal RNA gene, partial sequence	2.2587e-171	610.825	676	12	394	572	200	371	371	96.8668	92.75
330	0	2	0	0	0	0	0	0	0	0	0	0	2		EF432822	Chytridiales sp. AF021 18S ribosomal RNA gene, partial sequence; internal transcribed spacer 1, 5.8S ribosomal RNA gene, and internal transcribed spacer 2, complete sequence; and 28S ribosomal RNA gene, partial sequence	4.10553e-054	221.297	244	211	386	2135	1959	156	156	88.6364	39
331	0	0	0	0	1	0	0	0	0	1	0	0	2		JQ761325	Sordariomycetes sp. genotype 265 isolate NC0288 internal transcribed spacer 1, partial sequence; 5.8S ribosomal RNA gene and internal transcribed spacer 2, complete sequence; and 28S ribosomal RNA gene, partial sequence	2.94056e-157	563.937	624	11	392	573	192	361	361	94.5026	90.25
334	0	0	0	0	1	0	1	0	0	0	0	0	2		GU062216	Penicillium citreonigrum isolate I93 18S ribosomal RNA gene, partial sequence; internal transcribed spacer 1 and 5.8S ribosomal RNA gene, complete sequence; and internal transcribed spacer 2, partial sequence	0	684.763	758	22	400	1	379	379	379	100	94.75
336	0	0	0	0	0	0	0	0	0	0	2	0	2		KC254024	Cryptococcus saitoi culture-collection UOA/HCPF&lt;GRC&gt;:12626M 18S ribosomal RNA gene, partial sequence; internal transcribed spacer 1, 5.8S ribosomal RNA gene, and internal transcribed spacer 2, complete sequence; and 26S ribosomal RNA gene, partial sequence	5.31196e-173	616.235	682	25	398	1	374	361	361	96.5241	90.25
338	0	0	0	0	0	0	1	1	0	0	0	0	2		FJ797470	Eocercomonas tribula strain IVY16A 5.8S ribosomal RNA gene, partial sequence; internal transcribed spacer 2, complete sequence; and 28S ribosomal RNA gene, partial sequence	6.4713e-172	612.628	678	11	399	453	67	373	373	95.8869	93.25
339	0	0	0	0	0	0	2	0	0	0	0	0	2		JX437459	Rickettsia endosymbiont of Phenacoccus solenopsis strain Bhokar 16S ribosomal RNA gene, partial sequence	2.75653e-132	480.982	532	12	385	542	915	331	331	88.5027	82.75
340	2	0	0	0	0	0	0	0	0	0	0	0	2		KC841644	Claroideoglomus etunicatum isolate LET6_68 18S ribosomal RNA gene, partial sequence; internal transcribed spacer 1, 5.8S ribosomal RNA gene, and internal transcribed spacer 2, complete sequence; and 28S ribosomal RNA gene, partial sequence	1.43551e-015	93.2581	102	11	66	682	627	54	54	96.4286	13.5
341	0	2	0	0	0	0	0	0	0	0	0	0	2		HQ631022	Cyphellophora sp. TMS-2011 voucher SC10d100p9-2 18S ribosomal RNA gene, partial sequence; internal transcribed spacer 1, 5.8S ribosomal RNA gene, and internal transcribed spacer 2, complete sequence; and 28S ribosomal RNA gene, partial sequence	1.09972e-086	329.499	364	11	400	1	386	321	321	82.3077	80.25
342	0	1	0	0	0	0	0	0	0	1	0	0	2		JF911744	Athelia bombacina strain QH1 internal transcribed spacer 1, partial sequence; 5.8S ribosomal RNA gene and internal transcribed spacer 2, complete sequence; and 28S ribosomal RNA gene, partial sequence	2.59087e-050	208.674	230	168	326	222	381	143	143	89.9371	35.75
344	0	0	0	0	0	0	0	0	0	0	0	2	2		JX243751	Fusarium sp. P. del b internal transcribed spacer 1, partial sequence; 5.8S ribosomal RNA gene and internal transcribed spacer 2, complete sequence; and 28S ribosomal RNA gene, partial sequence	3.58234e-156	560.331	620	11	400	520	137	364	364	93.3333	91
346	0	2	0	0	0	0	0	0	0	0	0	0	2		JN383889	Acremonium sp. ROV07Q3FVU-04 internal transcribed spacer 1, partial sequence; 5.8S ribosomal RNA gene and internal transcribed spacer 2, complete sequence; and 28S ribosomal RNA gene, partial sequence	0	670.336	742	11	400	545	156	386	386	98.9744	96.5
347	0	1	1	0	0	0	0	0	0	0	0	0	2		HQ857068	Glomus claroideum isolate SW201-10 clone 5 5.8S ribosomal RNA gene, partial sequence; internal transcribed spacer 2, complete sequence; and 28S ribosomal RNA gene, partial sequence	0	688.37	762	11	400	393	3	388	388	99.4872	97
348	0	0	0	2	0	0	0	0	0	0	0	0	2		JQ782550	Neocallimastix sp. NYR5 18S ribosomal RNA gene, partial sequence; internal transcribed spacer 1, 5.8S ribosomal RNA gene, and internal transcribed spacer 2, complete sequence; and 28S ribosomal RNA gene, partial sequence	9.67236e-018	100.472	110	11	85	729	656	68	68	90.6667	17
352	0	2	0	0	0	0	0	0	0	0	0	0	2		EU819536	Tricholomataceae sp. RT00032 18S ribosomal RNA gene, partial sequence; internal transcribed spacer 1, 5.8S ribosomal RNA gene, and internal transcribed spacer 2, complete sequence; and 28S ribosomal RNA gene, partial sequence	3.83841e-086	327.696	362	97	400	436	131	262	262	86.1842	65.5
353	0	0	0	0	0	0	0	0	2	0	0	0	2		JX029923	Russula sp. H02 18S ribosomal RNA gene, partial sequence; internal transcribed spacer 1, 5.8S ribosomal RNA gene, and internal transcribed spacer 2, complete sequence; and 28S ribosomal RNA gene, partial sequence	0	672.139	744	26	400	1	375	374	374	99.7333	93.5
354	0	0	0	0	0	0	2	0	0	0	0	0	2		AF324171	Phallus impudicus internal transcribed spacer 1, partial sequence; 5.8S ribosomal RNA gene, complete sequence; and internal transcribed spacer 2, partial sequence	1.62827e-141	511.64	566	31	400	536	177	342	342	92.4324	85.5
356	0	2	0	0	0	0	0	0	0	0	0	0	2		EU428770	Zygomycete sp. AM-2008a isolate 105 18S ribosomal RNA gene, partial sequence; internal transcribed spacer 1, 5.8S ribosomal RNA gene, and internal transcribed spacer 2, complete sequence; and 28S ribosomal RNA gene, partial sequence	0	648.696	718	12	400	1667	2049	381	381	97.9434	95.25
357	0	2	0	0	0	0	0	0	0	0	0	0	2		AJ246159	Periconia macrospinosa 5S rRNA and partial 18S rRNA genes and ITS1 and 2, isolate 00023	0	693.78	768	12	400	100	488	387	387	99.4859	96.75
358	0	0	0	0	0	0	0	0	0	0	2	0	2		JX507298	Amoeboaphelidium protococcarum 18S ribosomal RNA gene, internal transcribed spacer 1, 5.8S ribosomal RNA gene, internal transcribed spacer 2, 28S ribosomal RNA gene, intergenic spacer 1, and 5S rRNA ribosomal RNA gene, complete sequence; and intergenic spacer 2, partial sequence	8.4771e-025	123.915	136	12	79	1823	1890	68	68	100	17
360	0	0	0	0	0	0	0	0	0	0	2	0	2		AB587027	Fusarium sporotrichioides genes for 18S rRNA, ITS1, 5.8S rRNA, ITS2, 28S rRNA, partial and complete sequence, strain: MAFF 236639	0	661.319	732	11	400	492	102	384	384	98.4615	96
361	0	0	0	0	0	0	0	0	2	0	0	0	2		KF212253	Fungal sp. APA-2013 clone LJ218PsTC10w 18S ribosomal RNA gene, partial sequence; internal transcribed spacer 1, 5.8S ribosomal RNA gene, and internal transcribed spacer 2, complete sequence; and 28S ribosomal RNA gene, partial sequence	1.5219e-173	618.038	684	11	400	584	205	379	379	97.1795	94.75
363	0	0	0	0	0	0	0	0	2	0	0	0	2		JQ409164	Fungal sp. JGLJ1-1-1 internal transcribed spacer 1, partial sequence; 5.8S ribosomal RNA gene and internal transcribed spacer 2, complete sequence; and 28S ribosomal RNA gene, partial sequence	0	681.156	754	7	400	508	117	389	389	98.731	97.25
364	0	0	2	0	0	0	0	0	0	0	0	0	2		EU680480	Dothideomycete sp. 7408 18S ribosomal RNA gene, partial sequence; internal transcribed spacer 1, 5.8S ribosomal RNA gene, and internal transcribed spacer 2, complete sequence; and 28S ribosomal RNA gene, partial sequence	0	654.106	724	11	400	577	189	384	384	98.4615	96
365	0	0	0	0	2	0	0	0	0	0	0	0	2		JX507298	Amoeboaphelidium protococcarum 18S ribosomal RNA gene, internal transcribed spacer 1, 5.8S ribosomal RNA gene, internal transcribed spacer 2, 28S ribosomal RNA gene, intergenic spacer 1, and 5S rRNA ribosomal RNA gene, complete sequence; and intergenic spacer 2, partial sequence	8.4771e-025	123.915	136	12	79	1823	1890	68	68	100	17
366	2	0	0	0	0	0	0	0	0	0	0	0	2		AY112932	Salal associated fungal clone UBCtra1011_6 5.8S ribosomal RNA gene, partial sequence; internal transcribed spacer 2, complete sequence; and 28S ribosomal RNA gene, partial sequence	7.93956e-019	104.078	114	11	70	474	415	59	59	98.3333	14.75
367	0	0	0	0	0	0	0	0	2	0	0	0	2		EF211128	Penicillium sp. IFB-E022 18S ribosomal RNA gene, partial sequence; internal transcribed spacer 1, 5.8S ribosomal RNA gene, and internal transcribed spacer 2, complete sequence; and 28S ribosomal RNA gene, partial sequence	1.98659e-102	381.797	422	12	397	2027	2414	327	327	84.715	81.75
368	0	0	0	0	0	0	0	0	0	2	0	0	2		JX241644	Lecanicillium aphanocladii strain GL0836 18S ribosomal RNA gene, partial sequence; internal transcribed spacer 1, 5.8S ribosomal RNA gene, and internal transcribed spacer 2, complete sequence; and 28S ribosomal RNA gene, partial sequence	1.6254e-179	637.875	706	11	400	572	180	386	386	98.9744	96.5
369	0	0	0	0	0	0	0	2	0	0	0	0	2		FJ379810	Penicillium sp. FF28 18S ribosomal RNA gene, partial sequence; internal transcribed spacer 1, 5.8S ribosomal RNA gene, and internal transcribed spacer 2, complete sequence; and 28S ribosomal RNA gene, partial sequence	8.41741e-177	628.859	696	12	390	572	191	372	372	98.153	93
371	2	0	0	0	0	0	0	0	0	0	0	0	2		AF087113	Boldia erythrosiphon internal transcribed spacer 1, partial sequence; 5.8S ribosomal RNA gene, complete sequence; and internal transcribed spacer 2, partial sequence	2.76873e-037	165.393	182	237	394	449	294	135	135	85.443	33.75
372	0	0	0	0	0	0	0	0	0	0	1	1	2		EU280089	Trichoderma rossicum strain DAOM 233977 18S ribosomal RNA gene, partial sequence; internal transcribed spacer 1, 5.8S ribosomal RNA gene, and internal transcribed spacer 2, complete sequence; and 28S ribosomal RNA gene, partial sequence	4.97513e-167	596.398	660	26	400	2	372	366	366	97.6	91.5
373	0	0	0	0	0	2	0	0	0	0	0	0	2		KF212308	Fungal sp. APA-2013 clone LJ98MstSS10w 18S ribosomal RNA gene, partial sequence; internal transcribed spacer 1 and 5.8S ribosomal RNA gene, complete sequence; and internal transcribed spacer 2, partial sequence	1.09615e-162	581.971	644	15	361	5	351	337	337	97.1182	84.25
374	0	0	1	0	0	0	0	0	0	0	1	0	2		AF027725	Eimeria maxima strain Florida 18S ribosomal RNA gene, partial sequence; internal transcribed spacer 1, 5.8S ribosomal RNA gene and internal transcribed spacer 2, complete sequence; and 28S ribosomal RNA gene, partial sequence	2.13108e-013	86.0446	94	12	76	875	811	60	60	92.3077	15
377	0	2	0	0	0	0	0	0	0	0	0	0	2		FJ914715	Pleurophragmium sp. HSAUP074287 18S ribosomal RNA gene, partial sequence; internal transcribed spacer 1, 5.8S ribosomal RNA gene, and internal transcribed spacer 2, complete sequence; and 28S ribosomal RNA gene, partial sequence &gt;gi|239586342|gb|GQ184730.1| Veronaea musae strain HSAUP063209 18S ribosomal RNA gene, partial sequence; internal transcribed spacer 1, 5.8S ribosomal RNA gene, and in…	0	686.566	760	12	400	554	165	387	387	99.4859	96.75
378	0	0	2	0	0	0	0	0	0	0	0	0	2		JQ760422	Sordariomycetes sp. genotype 379 isolate FL0761 18S ribosomal RNA gene, partial sequence; internal transcribed spacer 1, 5.8S ribosomal RNA gene, and internal transcribed spacer 2, complete sequence; and 28S ribosomal RNA gene, partial sequence	2.2647e-114	421.471	466	71	400	1	339	300	300	90.9091	75
379	0	0	0	0	0	2	0	0	0	0	0	0	2		GQ922556	Mortierella alpina isolate d27 18S ribosomal RNA gene, partial sequence; internal transcribed spacer 1, 5.8S ribosomal RNA gene, and internal transcribed spacer 2, complete sequence; and 28S ribosomal RNA gene, partial sequence	6.4713e-172	612.628	678	12	400	664	283	379	379	97.4293	94.75
380	0	0	0	0	0	0	0	1	1	0	0	0	2		GU566297	Ascomycota sp. H42 18S ribosomal RNA gene, partial sequence; internal transcribed spacer 1, 5.8S ribosomal RNA gene, and internal transcribed spacer 2, complete sequence; and 28S ribosomal RNA gene, partial sequence	0	702.797	778	12	400	601	213	389	389	100	97.25
381	0	0	0	0	0	0	0	1	0	1	0	0	2		HQ637303	Fungal sp. JZ-72 18S ribosomal RNA gene, partial sequence; internal transcribed spacer 1, 5.8S ribosomal RNA gene, and internal transcribed spacer 2, complete sequence; and 28S ribosomal RNA gene, partial sequence	0	693.78	768	9	400	567	176	391	391	99.7449	97.75
384	0	0	0	0	0	2	0	0	0	0	0	0	2		JF820564	Glomus irregulare isolate DAOM 197198 clone 10.5 18S ribosomal RNA gene, partial sequence; internal transcribed spacer 1, 5.8S ribosomal RNA gene, and internal transcribed spacer 2, complete sequence; and 28S ribosomal RNA gene, partial sequence	0	677.55	750	12	400	389	774	386	386	99.2288	96.5
385	0	0	0	2	0	0	0	0	0	0	0	0	2		KC414249	Trametes hirsuta isolate A19 internal transcribed spacer 1, partial sequence; 5.8S ribosomal RNA gene and internal transcribed spacer 2, complete sequence; and 28S ribosomal RNA gene, partial sequence	4.67746e-085	324.089	358	11	400	607	242	315	315	80.7692	78.75
386	0	2	0	0	0	0	0	0	0	0	0	0	2		JQ711981	Thelephora terrestris isolate FFP333 18S ribosomal RNA gene, internal transcribed spacer 1, 5.8S ribosomal RNA gene, internal transcribed spacer 2, and 28S ribosomal RNA gene, region	0	693.78	768	11	399	703	316	388	388	99.7429	97
387	0	0	0	0	0	0	0	0	0	2	0	0	2		JQ761325	Sordariomycetes sp. genotype 265 isolate NC0288 internal transcribed spacer 1, partial sequence; 5.8S ribosomal RNA gene and internal transcribed spacer 2, complete sequence; and 28S ribosomal RNA gene, partial sequence	2.7541e-151	544.1	602	7	398	578	190	366	366	93.3673	91.5
388	0	0	0	0	0	0	0	0	2	0	0	0	2		EU352774	Chytridiales sp. PL70 18S ribosomal RNA gene, partial sequence; internal transcribed spacer 1 and 5.8S ribosomal RNA gene, complete sequence; and internal transcribed spacer 2, partial sequence	1.9901e-064	255.561	282	160	369	339	554	188	188	89.5238	47
389	0	0	0	0	0	0	0	0	2	0	0	0	2		KF212253	Fungal sp. APA-2013 clone LJ218PsTC10w 18S ribosomal RNA gene, partial sequence; internal transcribed spacer 1, 5.8S ribosomal RNA gene, and internal transcribed spacer 2, complete sequence; and 28S ribosomal RNA gene, partial sequence	2.93796e-176	627.055	694	11	399	584	207	377	377	96.9152	94.25
390	0	0	0	0	0	0	0	0	0	0	2	0	2		EF174378	Eocercomonas sp. W183-84 18S ribosomal RNA gene and internal transcribed spacer 1, partial sequence	4.38349e-060	241.134	266	17	296	3	284	236	236	84.2857	59
392	0	0	1	0	0	1	0	0	0	0	0	0	2		EU280089	Trichoderma rossicum strain DAOM 233977 18S ribosomal RNA gene, partial sequence; internal transcribed spacer 1, 5.8S ribosomal RNA gene, and internal transcribed spacer 2, complete sequence; and 28S ribosomal RNA gene, partial sequence	0	670.336	742	12	400	644	254	387	387	99.4859	96.75
393	0	0	0	0	0	0	0	0	0	2	0	0	2		HE972037	Gibellulopsis nigrescens 18S rRNA gene (partial), ITS1, 5.8S rRNA gene, ITS2 and 28S rRNA gene (partial), strain Vni1	0	645.089	714	11	400	694	287	385	385	98.7179	96.25
394	0	0	0	0	0	0	0	0	0	2	0	0	2		U57672	Acremonium chrysogenum rDNA internal transcribed spacers 1 and 2 and 5.8S rRNA gene	0	688.37	762	12	400	572	183	387	387	99.4859	96.75
395	0	0	0	0	0	2	0	0	0	0	0	0	2		KC311519	Sarocladium strictum isolate SC1107_03 18S ribosomal RNA gene, partial sequence; internal transcribed spacer 1, 5.8S ribosomal RNA gene, and internal transcribed spacer 2, complete sequence; and 28S ribosomal RNA gene, partial sequence	1.09615e-162	581.971	644	11	400	596	213	367	367	94.1026	91.75
396	0	0	0	1	0	0	0	0	0	1	0	0	2		AY557369	Arthrographis cuboidea small subunit ribosomal RNA gene, partial sequence; internal transcribed spacer 1, 5.8S ribosomal RNA gene, and internal transcribed spacer 2, complete sequence; and large subunit ribosomal RNA gene, partial sequence	2.2587e-171	610.825	676	21	400	2	387	371	371	97.6316	92.75
397	0	0	0	0	0	0	0	0	0	2	0	0	2		JX243751	Fusarium sp. P. del b internal transcribed spacer 1, partial sequence; 5.8S ribosomal RNA gene and internal transcribed spacer 2, complete sequence; and 28S ribosomal RNA gene, partial sequence	1.24961e-174	621.645	688	7	400	524	142	380	380	96.4467	95
400	0	0	0	0	0	0	0	2	0	0	0	0	2		FM865550	Glomus sp. Att1192-44 18S rRNA gene (partial), ITS1, 5.8S rRNA gene, ITS2 and 28S rRNA gene (partial), isolate Att1192-44, clone pHS059-1	0	664.926	736	12	400	123	514	385	385	98.9717	96.25
401	0	0	0	2	0	0	0	0	0	0	0	0	2		EU280089	Trichoderma rossicum strain DAOM 233977 18S ribosomal RNA gene, partial sequence; internal transcribed spacer 1, 5.8S ribosomal RNA gene, and internal transcribed spacer 2, complete sequence; and 28S ribosomal RNA gene, partial sequence	2.94056e-157	563.937	624	26	400	2	365	360	360	96	90
402	0	0	0	0	0	0	0	0	0	1	1	0	2		GQ922556	Mortierella alpina isolate d27 18S ribosomal RNA gene, partial sequence; internal transcribed spacer 1, 5.8S ribosomal RNA gene, and internal transcribed spacer 2, complete sequence; and 28S ribosomal RNA gene, partial sequence	1.02545e-175	625.252	692	12	400	664	285	378	378	97.1722	94.5
403	0	0	0	2	0	0	0	0	0	0	0	0	2		KC297566	Barbatospora ambicaudata strain TN-49-W4a 18S ribosomal RNA gene, partial sequence; internal transcribed spacer 1, 5.8S ribosomal RNA gene, and internal transcribed spacer 2, complete sequence; and 28S ribosomal RNA gene, partial sequence	4.68855e-028	134.736	148	317	400	334	417	80	80	95.2381	20
405	0	0	0	0	0	0	0	0	2	0	0	0	2		HE972037	Gibellulopsis nigrescens 18S rRNA gene (partial), ITS1, 5.8S rRNA gene, ITS2 and 28S rRNA gene (partial), strain Vni1	3.13965e-163	583.774	646	12	374	98	460	347	347	95.5923	86.75
407	0	0	0	2	0	0	0	0	0	0	0	0	2		DQ384571	Leptosphaerulina chartarum 18S ribosomal RNA gene, partial sequence; internal transcribed spacer 1, 5.8S ribosomal RNA gene, and internal transcribed spacer 2, complete sequence; and 28S ribosomal RNA gene, partial sequence	0	704.6	780	11	400	608	219	390	390	100	97.5
409	0	0	0	1	0	0	0	0	0	0	0	1	2		GQ479257	Melampsora epitea voucher 1218MEE-SXR-NU.1 18S ribosomal RNA gene, partial sequence; internal transcribed spacer 1, 5.8S ribosomal RNA gene, and internal transcribed spacer 2, complete sequence; and 28S ribosomal RNA gene, partial sequence	1.34329e-028	136.539	150	9	83	1	75	75	75	100	18.75
585	0	0	0	0	0	0	0	0	0	0	2	0	2		FJ914703	Trichurus spiralis strain HSAUP074024 18S ribosomal RNA gene, partial sequence; internal transcribed spacer 1, 5.8S ribosomal RNA gene, and internal transcribed spacer 2, complete sequence; and 28S ribosomal RNA gene, partial sequence	6.06095e-166	592.791	656	73	400	608	281	328	328	100	82

## Sheet: Table S5 - eubacteria all
Eubacterial	BLAST Best Hit
Clust.No.	Accession	Description
4	JX848548	Chloroflexi bacterium JKG5 16S ribosomal RNA gene, partial sequence
137	NR_044309	Steroidobacter denitrificans strain FS 16S ribosomal RNA, partial sequence &gt;gi|156707997|gb|EF605262.1| Steroidobacter denitrificans strain FS 16S ribosomal RNA gene, partial sequence
919	JX848548	Chloroflexi bacterium JKG5 16S ribosomal RNA gene, partial sequence
582	HM100820	Marine bacterium HD-12 16S ribosomal RNA gene, partial sequence
795	X99390	Opitutus sp. VeGlc2 16S rRNA gene, strain VeGlc2
515	JQ733906	Litorilinea aerophila strain PRI-4131 small subunit ribosomal RNA, tRNA-Ile (trnI), and large subunit ribosomal RNA genes, complete sequence
430	CP003364	Singulisphaera acidiphila DSM 18658, complete genome
1292	JQ689198	Nordella oligomobilis strain C3RC2 16S ribosomal RNA gene, partial sequence
1418	FJ405899	Verrucomicrobia bacterium WSF2-44 16S ribosomal RNA gene, partial sequence
1422	unidentified
1441	HE963023	Bacterium symbiont Idas sp. partial 16S rRNA gene, strain T4, clone G-4.3
498	CP003156	Owenweeksia hongkongensis DSM 17368, complete genome
260	AB681842	Cupriavidus sp. NBRC 102508 gene for 16S rRNA, partial sequence
431	AF233293	Tuber borchii symbiont b-1BO 16S ribosomal RNA gene, partial sequence
44	JX848548	Chloroflexi bacterium JKG5 16S ribosomal RNA gene, partial sequence
121	EF612323	Bacteroidetes bacterium OS-21A 16S ribosomal RNA gene, partial sequence
462	FJ532292	Parachlamydiaceae bacterium CRIB39 16S ribosomal RNA gene, partial sequence
565	KC921165	Gamma proteobacterium LX101 16S ribosomal RNA gene, partial sequence
200	FR865169	Paenibacillus sp. THE22 partial 16S rRNA gene, strain THE22
878	AM920428	Penicillium chrysogenum Wisconsin 54-1255 complete genome, contig Pc00c13
562	AB682649	Niastella populi gene for 16S rRNA, partial sequence, strain: NBRC 107671
603	AB626632	Dialister invisus gene for 16S ribosomal RNA, partial sequence
836	HM748691	Bacterium Ellin6543 16S ribosomal RNA gene, partial sequence
987	AM749787	Acidobacteriaceae bacterium K22 partial 16S rRNA gene, isolate K22
213	JQ689198	Nordella oligomobilis strain C3RC2 16S ribosomal RNA gene, partial sequence
289	FJ654261	Bacterium D29 16S ribosomal RNA gene, partial sequence
769	HM748678	Bacterium Ellin6530 16S ribosomal RNA gene, partial sequence
834	JQ977647	Pseudomonas sp. Dza4 16S ribosomal RNA gene, partial sequence
1100	unidentified
1573	HF912446	Alteromonas sp. Gp-4-13.1 partial 16S rRNA gene, isolate Gp-4-13.1 &gt;gi|507418364|emb|HF912738.1| Uncultured bacterium partial 16S rRNA gene, clone Klon-I-60-voll
270	AB495145	Massilia timonae gene for 16S rRNA, partial sequence, strain: R2-11
1063	AB610575	Clostridium sp. K39 gene for 16S rRNA, partial sequence
345	AY234571	Bacterium Ellin5220 16S ribosomal RNA gene, partial sequence
463	JN679216	Lacibacter sp. JJ009 16S ribosomal RNA gene, partial sequence
776	NR_075034	Ammonifex degensii KC4 strain KC4 16S ribosomal RNA, complete sequence
1043	HM566664	Bacillus sp. SGE135(2010) 16S small subunit ribosomal RNA gene, partial sequence
1059	HM748653	Bacterium Ellin6505 16S ribosomal RNA gene, partial sequence
658	AJ890099	alpha proteobacterium endosymbiont 1a of Inanidrilus leukodermatus 16S rRNA gene, clone Ileu1-2-I-8
351	KF059272	Achromobacter sp. yj-2 16S ribosomal RNA gene, partial sequence
230	HM022201	Mycobacterium parmense strain CIP 107385 16S ribosomal RNA gene and 16S-23S ribosomal RNA intergenic spacer, partial sequence
1064	AF233293	Tuber borchii symbiont b-1BO 16S ribosomal RNA gene, partial sequence
327	AJ966883	Prosthecobacter vanneervenii 16S rRNA gene (partial), 23S rRNA gene, tRNA-Ala gene, tRNA-Ile gene, ITS1 and ITS2, strain DSM 12252
698	CP002217	Burkholderia sp. CCGE1003 chromosome 1, complete sequence
352	AF148939	Bdellovibrio bacteriovorus strain BRP4 16S ribosomal RNA gene, partial sequence
33	NR_042235	Adhaeribacter aquaticus strain : MBRG1.5 16S ribosomal RNA, complete sequence &gt;gi|47057422|emb|AJ626894.2| Adhaeribacter aquaticus 16S rRNA gene, type strain MBRG1.5
1070	unidentified
471	AB794104	Alpha proteobacterium Gela4 gene for 16S ribosomal RNA, partial sequence
841	AF531009	Alpha proteobacterium zo42 16S ribosomal RNA gene, partial sequence
344	AM411964	Sphingobacterium sp. P-7 partial 16S rRNA gene, strain P-7
153	AB682000	Sneathiella chinensis gene for 16S rRNA, partial sequence, strain: NBRC 103408
164	KF280392	Rhodococcus sp. XF-8 16S ribosomal RNA gene, partial sequence
259	JN571065	Hyphomicrobiaceae bacterium H13 16S ribosomal RNA gene, partial sequence
573	CP003969	Sorangium cellulosum So0157-2, complete genome
888	KC921176	Acidobacterium sp. WY65 16S ribosomal RNA gene, partial sequence
865	KF206392	Methyloversatilis sp. PL20 16S ribosomal RNA gene, partial sequence
764	KF657326	Bacterium thiotrophic symbiont of Idas sp. strain ESU_R_sym16S_3_14 16S ribosomal RNA gene, complete sequence
590	AB794104	Alpha proteobacterium Gela4 gene for 16S ribosomal RNA, partial sequence
250	AJ871227	Sphaerobacter thermophilus partial 16S rRNA gene, clone 185-3
35	EU337119	Sphingomonas sp. 3B3 16S ribosomal RNA gene, partial sequence
197	KC012940	Nocardia sp. IK-A4 16S ribosomal RNA gene, partial sequence
653	AM887762	Bryobacter aggregatus partial 16S rRNA gene, strain MOB76
288	KC921181	Actinobacterium WWH12 16S ribosomal RNA gene, partial sequence
152	CP003156	Owenweeksia hongkongensis DSM 17368, complete genome
174	JQ733906	Litorilinea aerophila strain PRI-4131 small subunit ribosomal RNA, tRNA-Ile (trnI), and large subunit ribosomal RNA genes, complete sequence
122	FN646691	Phenylobacterium sp. DLS-83 partial 16S rRNA gene, strain DLS-83
65	KF501480	Brevundimonas vesicularis strain HX-J01 16S ribosomal RNA gene, partial sequence
29	KC134364	Lysobacter daejeonensis strain HME8633 16S ribosomal RNA gene, partial sequence
691	AP006840	Symbiobacterium thermophilum IAM 14863 DNA, complete genome
711	JX840388	Mesorhizobium sp. CCNWQLS7 16S ribosomal RNA gene, partial sequence
787	NR_043563	Planifilum yunnanense strain LA5 16S ribosomal RNA, partial sequence &gt;gi|71068494|gb|DQ119659.1| Planifilum yunnanense strain LA5 16S ribosomal RNA gene, partial sequence
838	AB365487	Rhizobiales bacterium Mfc52 gene for 16S rRNA, partial sequence
875	HM149537	Labrys sp. CRRI-15 16S ribosomal RNA gene, partial sequence
1078	NR_026102	Clostridium papyrosolvens DSM 2782 16S ribosomal RNA, partial sequence
1337	EF636046	Alpha proteobacterium TP111 16S ribosomal RNA gene, partial sequence
1360	unidentified
1374	HQ675555	Chloroflexi bacterium SCGC AAA240-C09 small subunit ribosomal RNA gene, partial sequence
1396	AB597951	Conexibacter arvalis gene for 16S rRNA, partial sequence, strain: KV-963
1412	KC921176	Acidobacterium sp. WY65 16S ribosomal RNA gene, partial sequence
1554	AB682759	Geobacter luticola gene for 16S rRNA, partial sequence
136	KF267732	Myxococcus stipitatus strain Mxs42 16S ribosomal RNA gene, partial sequence
193	AM411964	Sphingobacterium sp. P-7 partial 16S rRNA gene, strain P-7
527	AY960774	Bacterium Ellin511 16S ribosomal RNA gene, partial sequence
575	unidentified
581	EU683886	Parachlamydiaceae bacterium CRIB38 16S ribosomal RNA gene, partial sequence
647	CP000316	Polaromonas sp. JS666, complete genome
648	AF531009	Alpha proteobacterium zo42 16S ribosomal RNA gene, partial sequence
660	unidentified
673	AY960774	Bacterium Ellin511 16S ribosomal RNA gene, partial sequence
674	KC505149	Sediminibacterium sp. JJ2209 16S ribosomal RNA gene, partial sequence
771	EU004198	Rhodocytophaga aerolata strain 5416T-29 16S ribosomal RNA gene, partial sequence
802	unidentified
859	CP000804	Roseiflexus castenholzii DSM 13941, complete genome
866	KF267739	Nannocystis exedens subsp. cinnabaria strain DSM 14641 16S ribosomal RNA gene, partial sequence
894	NR_074379	Sphaerobacter thermophilus DSM 20745 strain DSM 20745 16S ribosomal RNA, complete sequence
899	JX131619	Sphingobacteriales bacterium ZH1 16S ribosomal RNA gene, partial sequence
911	JN637322	Dyadobacter sp. hp19 16S ribosomal RNA gene, partial sequence
932	JF496493	Hymenobacter xinjiangensis strain WA6-1 16S ribosomal RNA gene, partial sequence
934	unidentified
964	AB769197	Ideonella sp. UTPF72a gene for 16S rRNA, partial sequence
1000	AY960776	Bacterium Ellin513 16S ribosomal RNA gene, partial sequence
1045	HM748650	Bacterium Ellin6502 16S ribosomal RNA gene, partial sequence
1085	AB682405	Lysobacter yangpyeongensis gene for 16S rRNA, partial sequence, strain: NBRC 106389
1090	AB079645	Green non-sulfur bacterium B1-5 gene for 16S ribosomal RNA, partial sequence
1091	JF490036	Alpha proteobacterium LM-4 16S ribosomal RNA gene, partial sequence
1092	AY429705	Mesorhizobium sp. W5 16S ribosomal RNA gene, partial sequence
1094	AB267724	Chitinophaga terrae gene for 16S rRNA, partial sequence, strain: Gsoil 238
1127	JN607160	Flavisolibacter sp. GCR0105 16S ribosomal RNA gene, partial sequence
1138	AF286124	Eubacterium from Cecidotrioza sozanica 16S ribosomal RNA gene, partial sequence
1196	FM886859	Woodsholea maritima partial 16S rRNA gene, strain OTSz_A_272
1239	AY960780	Bacterium Ellin517 16S ribosomal RNA gene, partial sequence
1253	JQ977454	Streptomyces sp. Zs1 16S ribosomal RNA gene, partial sequence
1276	AM086242	Rubrivivax gelatinosus 16S rRNA gene, isolate 20 0D12
1282	NR_042118	Sphaerobacter thermophilus DSM 20745 strain DSM 20745 16S ribosomal RNA, complete sequence &gt;gi|17932932|emb|AJ420142.1| Sphaerobacter thermophilus 16S rRNA gene, strain DSM 20745T
1284	AF155155	Nitrospira cf. moscoviensis SBR2046 16S ribosomal RNA gene, partial sequence
1285	FJ976095	Chlamydiales bacterium cvE41 16S ribosomal RNA gene, partial sequence
1297	DQ153975	Ureibacillus thermosphaericus strain C59 16S ribosomal RNA gene, partial sequence
1306	XM_004348962	Capsaspora owczarzaki ATCC 30864 predicted protein (CAOG_02262) mRNA, complete cds
1333	AB682395	Larkinella bovis gene for 16S rRNA, partial sequence, strain: NBRC 106324
1379	AP012029	Anaerolinea thermophila UNI-1 DNA, complete genome
1380	HF548443	Methylobacterium sp. L2-5 partial 16S rRNA gene, isolate L2-5
1400	CP002287	Achromobacter xylosoxidans A8, complete genome
1411	KC921193	Delta proteobacterium WX81 16S ribosomal RNA gene, partial sequence
1416	GQ365620	Ferrovibrio denitrificans strain Sp-1 16S ribosomal RNA gene, partial sequence
1430	CP003071	Pseudomonas stutzeri RCH2, complete genome
1444	AM849034	Clavibacter michiganensis subsp. sepedonicus complete genome
1489	NR_026235	Arthrobacter ilicis strain DSM 20138 16S ribosomal RNA, partial sequence &gt;gi|1051105|emb|X83407.1| A.ilicis 16S rRNA gene
1501	AB540000	Bacteroidetes bacterium KJY gene for 16S rRNA, partial sequence
1511	CP000686	Roseiflexus sp. RS-1, complete genome
1514	DQ158003	Arthrobacter sp. J3.51 16S ribosomal RNA gene, partial sequence
1553	GQ130271	Methylocaldum sp. BFH1 16S ribosomal RNA gene, partial sequence
1555	AB682668	Novosphingobium lentum gene for 16S rRNA, partial sequence, strain: NBRC 107847
1556	AB429071	Carbazole-degrading bacterium OC6S gene for 16S rRNA, partial sequence
1588	CP001052	Burkholderia phytofirmans PsJN chromosome 1, complete sequence
1590	AY960779	Bacterium Ellin516 16S ribosomal RNA gene, partial sequence
265	AB245348	Sphingomonadaceae bacterium Gsoil 690 gene for 16S rRNA, partial sequence
605	NR_075068	Desulfotomaculum kuznetsovii DSM 6115 strain DSM 6115 16S ribosomal RNA, complete sequence
403	EU004198	Rhodocytophaga aerolata strain 5416T-29 16S ribosomal RNA gene, partial sequence
791	JX848548	Chloroflexi bacterium JKG5 16S ribosomal RNA gene, partial sequence
175	AB245342	Spartobacteria bacterium Gsoil 144 gene for 16S rRNA, partial sequence
339	AB529702	Bacterium MI-33 gene for 16S ribosomal RNA, partial sequence
244	CP000463	Rhodopseudomonas palustris BisA53, complete genome
237	AF345825	Chloronema giganteum clone Gnsb-1 16S ribosomal RNA gene, partial sequence
770	AB607202	Mastigocladus laminosus gene for 16S rRNA, partial sequence, strain: Shioteyu
790	AY960767	Bacterium Ellin504 16S ribosomal RNA gene, partial sequence
923	AY234767	Bacterium Ellin6115 16S ribosomal RNA gene, partial sequence
1002	KF006333	Geobacter sp. SD-1 16S ribosomal RNA gene, partial sequence
1192	KC921167	Acidobacteria bacterium LX219 16S ribosomal RNA gene, partial sequence
1193	DQ303458	Desulfoglaeba sp. Lake 16S ribosomal RNA gene, partial sequence
1468	KC857471	Ralstonia sp. HH05 16S ribosomal RNA gene, partial sequence
1559	NR_024781	Haliangium tepidum strain SMP-10 16S ribosomal RNA, partial sequence &gt;gi|15128562|dbj|AB062751.1| Haliangium tepidum gene for 16S rRNA
1601	unidentified
427	AY234571	Bacterium Ellin5220 16S ribosomal RNA gene, partial sequence
616	AF148941	Bdellovibrio bacteriovorus strain TRA2 16S ribosomal RNA gene, partial sequence
728	HM116875	Dyadobacter sp. HJ-0803 16S ribosomal RNA gene, partial sequence
307	AB079645	Green non-sulfur bacterium B1-5 gene for 16S ribosomal RNA, partial sequence
272	AF233292	Tuber borchii symbiont b-Z43 16S ribosomal RNA gene, partial sequence &gt;gi|47420148|gb|AY599666.1| Uncultured bacterium clone Cl-9-TB2-I 16S ribosomal RNA gene, partial sequence
319	FN554384	Bacteroidetes bacterium ONB11 partial 16S rRNA gene, strain ONB11
631	KF267722	Cystobacter fuscus strain Cbf8 16S ribosomal RNA gene, partial sequence
460	AB682405	Lysobacter yangpyeongensis gene for 16S rRNA, partial sequence, strain: NBRC 106389
184	HM154525	Gemmatimonadetes bacterium KBS708 16S ribosomal RNA gene, partial sequence
267	GU249617	Sorangiineae bacterium SBCm007 16S ribosomal RNA gene, complete sequence
179	NR_044008	Syntrophomonas zehnderi OL-4 strain OL-4 16S ribosomal RNA, partial sequence &gt;gi|115315706|gb|DQ898277.1| Syntrophomonas zehnderi strain OL-4 16S ribosomal RNA gene, partial sequence
550	EF636191	Sphingobacteriales bacterium TP87 16S ribosomal RNA gene, partial sequence
360	AB680761	Chitinophaga filiformis gene for 16S rRNA, partial sequence, strain: NBRC 15056
978	KC560021	Bacteroidetes bacterium RG1-1 16S ribosomal RNA gene, partial sequence
185	AB079645	Green non-sulfur bacterium B1-5 gene for 16S ribosomal RNA, partial sequence
627	KF269103	Exiguobacterium profundum strain KP7 16S ribosomal RNA gene, partial sequence
645	CP003178	Niastella koreensis GR20-10, complete genome
913	DQ490424	Paenibacillaceae bacterium KVD-1894-08 16S ribosomal RNA gene, partial sequence
744	JN607160	Flavisolibacter sp. GCR0105 16S ribosomal RNA gene, partial sequence
808	EF636030	Verrucomicrobia bacterium TP424 16S ribosomal RNA gene, partial sequence
986	NR_103924	Leptospira biflexa serovar Patoc strain &apos;Patoc 1 (Ames)&apos; strain Patoc 1 (Ames) 16S ribosomal RNA, complete sequence
1355	CP003777	Amycolatopsis mediterranei RB, complete genome
366	HE814812	Phycicoccus sp. S3H7 partial 16S rRNA gene, isolate S3H7
530	CP000885	Clostridium phytofermentans ISDg, complete genome
635	AB079645	Green non-sulfur bacterium B1-5 gene for 16S ribosomal RNA, partial sequence
388	CP002985	Acidithiobacillus ferrivorans SS3, complete genome
805	CP002344	Thermaerobacter marianensis DSM 12885, complete genome
670	EF636029	Verrucomicrobia bacterium TP675 16S ribosomal RNA gene, partial sequence
131	KF360051	Ferruginibacter sp. DS48-6-4 16S ribosomal RNA gene, partial sequence
387	NR_041517	Microlunatus panaciterrae strain Gsoil 954 16S ribosomal RNA, partial sequence &gt;gi|113531176|dbj|AB271051.1| Microlunatus panaciterrae gene for 16S rRNA, partial sequence
82	HQ130455	Afipia sp. &apos;St. Paul MCAA1&apos; 16S ribosomal RNA gene, partial sequence
397	NR_074458	Tsukamurella paurometabola DSM 20162 strain DSM 20162 16S ribosomal RNA, complete sequence
264	EU682685	Sphingomonas changbaiensis strain V2M44 16S ribosomal RNA gene, partial sequence
576	JX846629	Protochlamydia naegleriophila strain Pcb1 16S ribosomal RNA gene, partial sequence
696	CP000509	Nocardioides sp. JS614, complete genome
701	KC921165	Gamma proteobacterium LX101 16S ribosomal RNA gene, partial sequence
740	AF530962	Beta proteobacterium zj62 16S ribosomal RNA gene, partial sequence
419	JX848548	Chloroflexi bacterium JKG5 16S ribosomal RNA gene, partial sequence
181	EU004198	Rhodocytophaga aerolata strain 5416T-29 16S ribosomal RNA gene, partial sequence
258	AF233292	Tuber borchii symbiont b-Z43 16S ribosomal RNA gene, partial sequence &gt;gi|47420148|gb|AY599666.1| Uncultured bacterium clone Cl-9-TB2-I 16S ribosomal RNA gene, partial sequence
100	AY960774	Bacterium Ellin511 16S ribosomal RNA gene, partial sequence
275	JQ977468	Longispora sp. Zs32 16S ribosomal RNA gene, partial sequence
743	KC862608	Polyangium sp. 10x3 16S ribosomal RNA gene, partial sequence
982	AY429686	Alpha proteobacterium HTCC309 16S ribosomal RNA gene, partial sequence
536	GQ339899	Niastella sp. Gsoil 221 16S ribosomal RNA gene, partial sequence
569	JQ977385	Rhizobium sp. Ama17 16S ribosomal RNA gene, partial sequence
529	CP003383	Deinococcus peraridilitoris DSM 19664 plasmid pDEIPE01, complete sequence
867	JN713214	Chlorobi bacterium canine oral taxon 046 clone 1F061 16S ribosomal RNA gene, partial sequence
56	AB682650	Parasegetibacter luojiensis gene for 16S rRNA, partial sequence, strain: NBRC 107672
19	AB769222	Herbaspirillum sp. UKPF57b gene for 16S rRNA, partial sequence
510	KF193529	Thermomicrobium sp. KI3 16S ribosomal RNA gene, partial sequence
524	AY140910	Candidatus Fritschea bemisiae strain Falk YaeL (yaeL) gene, partial cds; putative glycosylhydrolase and putative transposase genes, complete cds; 16S ribosomal RNA and 23S ribosomal RNA genes, complete sequence; putative endonuclease gene, complete cds; 5S ribosomal RNA gene, complete sequence; argynyl tRNA synthetase (argS), YjeE (yjeE), probable GTP-binding protein, DNA polymerase III epsilon s…
448	NR_102470	Bdellovibrio bacteriovorus str. Tiberius strain Tiberius 16S ribosomal RNA, complete sequence
1068	CP000473	Solibacter usitatus Ellin6076, complete genome
[truncated: 1,188 more rows]

## Sheet: Table S5 - eubacteria signif
Eubacterial	BLAST Best Hit
[truncated: 42 more rows]

[truncated: 2 more sheets: Table S5 - fungi all, Table S5 - fungi significant]
